# Supplementary material for: Challenges in screening for de novo noncoding variants contributing to genetically complex phenotypes
Source: HGG Adv. 2023 May 20;4(3):100210. doi: 10.1016/j.xhgg.2023.100210 (PMC10248550; doi:10.1016/j.xhgg.2023.100210)
Supplement: SSC_dnSNV_FET_relRisk.xlsx - Table of FET results (with relative risk) [file mmc2.zip]

Archive with 3 entries (2 files):
- SSC_dnSNVs.hg19.annotations.bed
- __MACOSX/
- __MACOSX/._SSC_dnSNVs.hg19.annotations.bed
