# Supplementary material for: Challenges in screening for de novo noncoding variants contributing to genetically complex phenotypes
Source: HGG Adv. 2023 May 20;4(3):100210. doi: 10.1016/j.xhgg.2023.100210 (PMC10248550; doi:10.1016/j.xhgg.2023.100210)
Supplement: SSC_dnSNV_FET_relRisk.xlsx - Table of FET results (with relative risk) [file mmc2.zip › SSC_dnSNVs.hg19.annotations.bed]

chrom	start	end	ref	alt	famID	child	regDB2.0	TURF	brainSp_score	raw_CADD	CADD	VEP	phastCons	SIFT	PolyPhen	fetal_brain_enh_dhs	fetal_brain_prom_dhs	promoter_1500bp
chr1	17483	17484	G	A	13850	proband	5	0.42	0.110964	-0.244724	0.530	intron_variant	.	.	.	.	.	.
chr1	84096	84097	T	A	13123	sibling	5	0.7	0.22491	0.032822	3.143	intergenic_variant	.	.	.	.	.	.
chr1	85826	85827	T	C	13727	sibling	7	0.0	0	-0.084777	1.549	downstream_gene_variant	.	.	.	.	.	.
chr1	238324	238325	G	A	12299	sibling	6	0.19	0.056164	-0.541013	0.065	intron_variant	.	.	.	.	.	.
chr1	525764	525765	G	A	13047	sibling	7	0.0	0	0.026286	3.037	intron_variant	.	.	.	.	.	.
chr1	665023	665024	A	G	14405	proband	7	0.02	0.005912	0.112197	4.469	upstream_gene_variant	.	.	.	.	.	.
chr1	668491	668492	G	A	13093	proband	6	0.58	0.171448	-0.040473	2.056	upstream_gene_variant	.	.	.	.	.	.
chr1	710605	710606	A	C	11230	sibling	6	0.36	0.106416	0.079619	3.926	intron_variant	.	.	.	.	.	.
chr1	750530	750531	A	G	13239	sibling	6	0.22	0.065032	0.146449	5.021	intron_variant	.	.	.	.	.	.
chr1	762158	762159	T	C	12132	sibling	4	0.64	0.397632	0.328903	7.579	non_coding_transcript_exon_variant	.	.	.	.	DHS_fetal_brain_prom	.
chr1	775583	775584	G	A	12206	proband	5	0.33	0.097548	-0.491767	0.093	intron_variant	.	.	.	.	.	.
chr1	778111	778112	G	A	13373	proband	4	0.32	0.084544	-0.078443	1.614	intron_variant	.	.	.	.	.	.
chr1	779359	779360	A	G	13807	sibling	4	0.55	0.16258	-0.354703	0.249	intron_variant	.	.	.	.	.	.
chr1	783546	783547	A	G	12626	proband	5	0.41	0.108322	-0.035824	2.116	intron_variant	.	.	.	.	.	.
chr1	787674	787675	T	C	14215	proband	4	0.9	0.23778	0.278792	6.935	intron_variant	.	.	.	.	.	.
chr1	787679	787680	G	A	14215	proband	4	0.88	0.232496	0.040776	3.275	intron_variant	.	.	.	.	.	.
chr1	793920	793921	G	A	13916	proband	4	0.51	0.352767	-0.381097	0.207	non_coding_transcript_exon_variant	.	.	.	.	.	.
chr1	810334	810335	G	A	14500	sibling	5	0.43	0.193113	0.062512	3.638	non_coding_transcript_exon_variant	.	.	.	.	.	.
chr1	827086	827087	A	T	11121	sibling	6	0.48	0.154224	-0.098725	1.413	intergenic_variant	.	.	.	.	.	.
chr1	830156	830157	A	G	12879	proband	5	0.41	0.131733	0.075771	3.861	intergenic_variant	.	.	.	.	.	.
chr1	833554	833555	C	T	12925	sibling	5	0.47	0.092684	-0.351675	0.255	intergenic_variant	.	.	.	.	.	.
chr1	848741	848742	G	A	12739	proband	4	0.61	0.33672	-0.164766	0.905	non_coding_transcript_exon_variant	.	.	.	.	.	.
chr1	851058	851059	G	A	13625	sibling	4	0.51	0.166107	-0.144882	1.035	intron_variant	.	.	.	.	.	.
chr1	863627	863628	C	T	11766	proband	5	0.58	0.186354	-0.244019	0.533	intron_variant	.	.	.	.	.	.
chr1	867549	867550	C	G	14110	proband	4	0.79	0.224518	1.739099	17.03	intron_variant	529	.	.	.	.	AL645608.1
chr1	870802	870803	G	A	12334	proband	4	0.76	0.269116	0.128804	4.740	intron_variant	.	.	.	.	.	.
chr1	872309	872310	C	T	14339	sibling	4	0.59	0.299602	0.276999	6.911	intron_variant	.	.	.	.	.	.
chr1	880106	880107	C	A	12676	proband	4	0.94	0.563906	0.309705	7.339	missense_variant	.	tolerated(0.57)	benign(0.053)	.	.	.
chr1	880737	880738	C	T	13618	sibling	4	0.56	0.231056	-0.120639	1.219	non_coding_transcript_exon_variant	.	.	.	.	.	.
chr1	880849	880850	G	A	14292	proband	4	0.5	0.2063	-0.213456	0.654	intron_variant	.	.	.	.	.	.
chr1	881218	881219	T	C	12019	proband	4	0.65	0.213265	-0.074385	1.657	intron_variant	.	.	.	.	.	.
chr1	882097	882098	A	G	13727	proband	4	0.56	0.147952	-0.309477	0.341	non_coding_transcript_exon_variant	.	.	.	.	.	.
chr1	886701	886702	C	A	13102	sibling	4	0.22	0.119526	-0.049856	1.938	intron_variant	.	.	.	.	.	.
chr1	888087	888088	C	T	14333	sibling	4	0.67	0.176009	-0.168392	0.883	intron_variant	.	.	.	.	.	.
chr1	892780	892781	G	A	14254	proband	2b	0.35	0.091945	-0.340482	0.275	non_coding_transcript_exon_variant	.	.	.	.	.	.
chr1	893791	893792	G	A	14565	proband	5	0.5	0.26575	0.142793	4.964	non_coding_transcript_exon_variant	.	.	.	.	.	.
chr1	894260	894261	G	A	12279	sibling	3a	0.57	0.201837	0.193015	5.738	non_coding_transcript_exon_variant	.	.	.	.	DHS_fetal_brain_prom	.
chr1	897348	897349	G	A	14505	proband	4	0.51	0.09027	2.121138	20.6	synonymous_variant	547	.	.	.	.	.
chr1	898326	898327	C	T	12787	sibling	4	0.58	0.152366	0.300148	7.216	intron_variant	.	.	.	.	.	.
chr1	901838	901839	G	A	14290	proband	2b	0.83	0.235886	1.126865	14.04	upstream_gene_variant	255	.	.	.	.	PLEKHN1
chr1	903991	903992	C	T	11206	sibling	4	0.29	0.094453	-0.234919	0.566	intron_variant	.	.	.	.	.	.
chr1	907071	907072	G	A	14037	sibling	5	0.35	0.1932	0.222634	6.170	intron_variant	.	.	.	.	.	.
chr1	920966	920967	C	T	12573	sibling	5	0.26	0.071708	-0.152995	0.979	upstream_gene_variant	.	.	.	.	.	.
chr1	940891	940892	C	T	11193	sibling	4	0.57	0.201837	0.086657	4.044	downstream_gene_variant	.	.	.	.	.	.
chr1	952956	952957	G	C	11365	proband	4	0.88	0.608696	-0.089796	1.499	upstream_gene_variant	.	.	.	.	.	.
chr1	971921	971922	C	T	12021	proband	4	0.55	0.22693	0.108642	4.411	intron_variant	.	.	.	.	.	.
chr1	972980	972981	G	T	14038	proband	3a	0.61	0.307196	0.107795	4.397	intron_variant	.	.	.	.	.	.
chr1	973792	973793	A	T	12457	sibling	4	0.34	0.071196	-0.174320	0.849	intron_variant	.	.	.	DHS_fetal_brain_enh	.	.
chr1	980189	980190	C	T	11381	proband	3a	0.48	0.126096	-0.014376	2.411	intron_variant	.	.	.	.	.	.
chr1	986320	986321	G	T	12796	sibling	4	0.7	0.36638	0.005544	2.708	intron_variant	.	.	.	.	.	.
chr1	988511	988512	C	T	14260	sibling	4	0.58	0.152366	0.024557	3.009	non_coding_transcript_exon_variant	.	.	.	.	.	.
chr1	1006067	1006068	C	T	14210	proband	2b	0.56	0.182392	-0.306155	0.349	downstream_gene_variant	.	.	.	.	.	.
chr1	1008122	1008123	C	T	12460	sibling	2b	0.67	0.323476	-0.114174	1.274	intron_variant	.	.	.	.	.	.
chr1	1017926	1017927	G	A	11010	sibling	2b	0.49	0.256466	-0.202991	0.701	3_prime_UTR_variant	.	.	.	.	.	.
chr1	1019367	1019368	G	A	13296	sibling	4	0.66	0.345444	-0.093389	1.463	missense_variant	.	deleterious(0)	benign(0.035)	.	.	.
chr1	1025911	1025912	C	T	14635	proband	4	0.5	0.2617	-0.012941	2.431	3_prime_UTR_variant	.	.	.	.	.	.
chr1	1026099	1026100	G	A	11404	sibling	4	0.11	0.029062	-0.597054	0.043	3_prime_UTR_variant	.	.	.	.	.	.
chr1	1041383	1041384	C	T	12902	proband	5	0.19	0.056164	-0.219411	0.628	5_prime_UTR_variant	.	.	.	.	.	.
chr1	1049553	1049554	G	A	14491	proband	5	0.17	0.050252	-0.067034	1.738	intron_variant	.	.	.	.	.	.
chr1	1058698	1058699	C	A	11350	proband	4	0.41	0.208198	0.105228	4.354	regulatory_region_variant	.	.	.	.	.	.
chr1	1071178	1071179	C	T	11417	proband	4	0.42	0.095298	-0.049711	1.940	upstream_gene_variant	.	.	.	DHS_fetal_brain_enh	.	.
chr1	1073081	1073082	C	T	13385	proband	4	0.38	0.086222	-0.043583	2.016	intron_variant	.	.	.	DHS_fetal_brain_enh	.	.
chr1	1080464	1080465	C	T	13073	proband	4	0.25	0.116425	-0.014019	2.416	downstream_gene_variant	.	.	.	.	.	.
chr1	1095119	1095120	G	A	11276	sibling	4	0.6	0.30252	-0.681031	0.022	intergenic_variant	.	.	.	.	.	.
chr1	1097037	1097038	T	C	14402	proband	4	0.21	0.057918	-0.085726	1.539	intergenic_variant	.	.	.	.	.	.
chr1	1099729	1099730	T	C	11724	sibling	4	0.61	0.136152	0.318442	7.450	upstream_gene_variant	.	.	.	.	.	.
chr1	1104913	1104914	C	T	11839	proband	4	0.75	0.38085	-0.693296	0.020	non_coding_transcript_exon_variant	.	.	.	.	.	.
chr1	1107359	1107360	G	A	12550	sibling	4	0.68	0.280568	-0.159969	0.934	upstream_gene_variant	.	.	.	.	.	.
chr1	1118431	1118432	G	T	12529	proband	3a	0.6	0.3312	0.350360	7.834	splice_region_variant	.	.	.	.	.	.
chr1	1125785	1125786	G	T	12359	proband	5	0.5	0.16065	-0.195772	0.735	intron_variant	.	.	.	.	.	.
chr1	1129180	1129181	C	T	13889	proband	5	0.21	0.062076	-0.184225	0.794	intron_variant	.	.	.	.	.	.
chr1	1136546	1136547	C	A	11766	sibling	4	0.73	0.202137	0.191542	5.716	downstream_gene_variant	.	.	.	.	DHS_fetal_brain_prom	.
chr1	1140015	1140016	T	C	13301	sibling	5	0.23	0.074911	-0.242747	0.537	intron_variant	.	.	.	.	.	.
chr1	1141799	1141800	C	T	13309	proband	4	0.76	0.210444	2.261549	21.8	missense_variant	.	deleterious_low_confidence(0.04)	possibly_damaging(0.776)	.	.	.
chr1	1144049	1144050	G	A	14500	proband	4	0.8	0.28328	0.085866	4.031	upstream_gene_variant	.	.	.	DHS_fetal_brain_enh	.	.
chr1	1146262	1146263	C	T	14313	sibling	2b	0.6	0.4437	-0.107483	1.332	upstream_gene_variant	.	.	.	.	.	.
chr1	1181889	1181890	G	T	12460	proband	4	0.71	0.196599	-0.250890	0.509	splice_region_variant	.	.	.	.	.	.
chr1	1182893	1182894	C	T	13534	proband	4	0.26	0.14352	-0.278808	0.421	upstream_gene_variant	.	.	.	.	.	FAM132A
chr1	1186886	1186887	C	T	12728	sibling	5	0.54	0.242514	0.450263	8.906	upstream_gene_variant	.	.	.	.	.	.
chr1	1205218	1205219	T	C	14636	proband	4	0.76	0.397784	0.533994	9.692	intron_variant	.	.	.	.	.	.
chr1	1212020	1212021	G	A	11518	proband	5	0.42	0.110964	-0.081172	1.586	intron_variant	.	.	.	.	.	.
chr1	1216293	1216294	G	A	11458	proband	4	0.46	0.318182	0.040984	3.278	5_prime_UTR_variant	.	.	.	.	.	.
chr1	1217048	1217049	G	A	14375	sibling	4	0.6	0.4437	-0.324612	0.307	intron_variant	.	.	.	.	.	.
chr1	1217663	1217664	C	T	13905	proband	2a	0.75	0.57885	-0.241887	0.540	missense_variant	.	tolerated_low_confidence(1)	benign(0.007)	.	.	.
chr1	1218420	1218421	C	T	12764	sibling	4	0.7	0.48419	0.016087	2.873	intron_variant	.	.	.	.	.	.
chr1	1222517	1222518	C	A	11563	proband	4	0.82	0.242392	6.845886	37	stop_gained	.	.	unknown(0)	.	.	.
chr1	1225728	1225729	G	A	12111	sibling	2a	0.71	0.525045	1.947161	18.70	missense_variant	.	deleterious(0.01)	probably_damaging(0.995)	.	.	.
chr1	1230538	1230539	G	A	12618	sibling	4	0.61	0.361486	0.314074	7.395	intron_variant	.	.	.	.	.	.
chr1	1239337	1239338	C	T	14339	proband	4	0.59	0.353941	0.111572	4.459	non_coding_transcript_exon_variant	.	.	.	DHS_fetal_brain_enh	.	.
chr1	1246367	1246368	G	C	14253	sibling	4	0.79	0.208718	1.802415	17.47	missense_variant	.	tolerated(0.38)	possibly_damaging(0.6)	.	.	ACAP3
chr1	1249100	1249101	G	A	14358	proband	4	0.57	0.149739	-0.101023	1.391	intron_variant	.	.	.	.	.	.
chr1	1249349	1249350	G	T	14557	sibling	2b	0.68	0.178636	-0.017592	2.365	5_prime_UTR_variant	.	.	.	.	.	.
chr1	1260712	1260713	C	T	14393	proband	4	0.78	0.610428	0.846661	12.21	5_prime_UTR_variant	.	.	.	.	DHS_fetal_brain_prom	CPSF3L
chr1	1279099	1279100	G	A	13006	proband	2b	0.62	0.428854	-0.247429	0.521	intron_variant	.	.	.	.	.	.
chr1	1298798	1298799	C	T	12405	proband	4	0.59	0.174404	0.007771	2.742	upstream_gene_variant	.	.	.	.	.	.
chr1	1303123	1303124	G	A	11224	sibling	5	0.61	0.180316	-0.433103	0.143	intergenic_variant	.	.	.	.	.	.
chr1	1303129	1303130	A	G	11224	sibling	5	0.55	0.16258	0.034494	3.171	intergenic_variant	.	.	.	.	.	.
chr1	1306582	1306583	C	T	14660	proband	4	0.59	0.308806	-0.282253	0.411	downstream_gene_variant	.	.	.	.	.	.
chr1	1312487	1312488	A	C	14660	sibling	4	0.61	0.473665	0.167611	5.351	upstream_gene_variant	.	.	.	.	.	.
chr1	1339965	1339966	T	C	14036	proband	5	0.51	0.134742	-0.200518	0.713	intron_variant	.	.	.	.	.	.
chr1	1394329	1394330	A	G	11422	sibling	7	0.05	0.01478	-0.331846	0.292	intron_variant	.	.	.	.	.	.
chr1	1400836	1400837	G	A	13116	proband	6	0.38	0.112328	-0.072707	1.675	intron_variant	.	.	.	.	.	.
chr1	1428823	1428824	C	A	11041	sibling	2b	0.63	0.166446	-0.214077	0.651	intron_variant	.	.	.	.	.	.
chr1	1440823	1440824	C	T	11440	proband	4	0.71	0.568426	0.232291	6.306	regulatory_region_variant	.	.	.	.	.	.
chr1	1457608	1457609	C	T	11556	sibling	7	0.2	0.05912	-0.324523	0.308	intron_variant	.	.	.	.	.	.
chr1	1465983	1465984	C	A	13251	sibling	5	0.67	0.198052	-0.167619	0.888	intron_variant	.	.	.	.	.	.
chr1	1470956	1470957	C	T	14221	sibling	2b	0.61	0.319274	0.172049	5.419	intron_variant	.	.	.	.	.	.
chr1	1474429	1474430	T	A	13390	proband	3a	0.47	0.281953	1.952153	18.74	intron_variant	541	.	.	.	.	.
chr1	1476359	1476360	C	T	12939	proband	2b	0.6	0.46956	-0.240590	0.545	upstream_gene_variant	.	.	.	.	DHS_fetal_brain_prom	TMEM240
chr1	1477182	1477183	T	C	12271	sibling	3a	0.49	0.199871	0.152209	5.112	3_prime_UTR_variant	.	.	.	.	.	TMEM240
chr1	1481015	1481016	C	T	12845	proband	4	0.69	0.203964	-0.148619	1.009	non_coding_transcript_exon_variant	.	.	.	.	.	.
chr1	1481198	1481199	T	C	13153	sibling	4	0.37	0.166167	0.068695	3.742	non_coding_transcript_exon_variant	.	.	.	.	.	.
chr1	1481990	1481991	T	C	12852	proband	5	0.65	0.17173	-0.320626	0.316	intron_variant	.	.	.	.	.	.
chr1	1481997	1481998	C	T	12852	proband	5	0.62	0.163804	0.008206	2.749	intron_variant	.	.	.	.	.	.
chr1	1492689	1492690	G	T	12605	proband	6	0.38	0.112328	0.031029	3.114	intron_variant	.	.	.	.	.	.
chr1	1501108	1501109	T	G	12252	sibling	4	0.47	0.245998	-0.589774	0.045	intron_variant	.	.	.	.	.	.
chr1	1508320	1508321	C	T	12932	sibling	5	0.08	0.047992	0.063008	3.646	intron_variant	.	.	.	.	.	.
chr1	1509630	1509631	C	A	11152	sibling	4	0.58	0.21692	0.440429	8.808	intron_variant	.	.	.	.	DHS_fetal_brain_prom	AL645728.1
chr1	1527232	1527233	G	A	14168	sibling	4	0.67	0.198052	-0.067908	1.728	intergenic_variant	.	.	.	.	.	.
chr1	1530016	1530017	C	G	14025	sibling	4	0.41	0.328246	-0.064716	1.764	downstream_gene_variant	.	.	.	.	.	.
chr1	1534197	1534198	C	A	11412	proband	3a	0.49	0.135681	-0.225884	0.602	3_prime_UTR_variant	.	.	.	.	.	.
chr1	1542670	1542671	C	T	11037	sibling	2b	0.85	0.47719	-0.021606	2.308	regulatory_region_variant	.	.	.	.	.	.
chr1	1552679	1552680	C	T	11364	sibling	2b	0.46	0.288374	1.008427	13.34	non_coding_transcript_exon_variant	.	.	.	DHS_fetal_brain_enh	.	.
chr1	1553725	1553726	G	A	13417	proband	2b	0.45	0.23553	-0.109874	1.311	non_coding_transcript_exon_variant	.	.	.	.	.	.
chr1	1571972	1571973	T	C	12879	sibling	5	0.2	0.1436	-0.064009	1.772	intron_variant	.	.	.	.	.	.
chr1	1581260	1581261	G	A	13772	sibling	2b	0.64	0.234304	-0.095740	1.441	intron_variant	.	.	.	.	.	.
chr1	1586260	1586261	T	C	14432	proband	7	0.08	0.021136	-0.435683	0.140	intron_variant	.	.	.	.	.	.
chr1	1586384	1586385	T	G	13267	sibling	6	0.52	0.137384	0.302223	7.243	intron_variant	.	.	.	.	.	.
chr1	1590318	1590319	C	G	11172	proband	4	0.88	0.546744	0.248097	6.526	intron_variant	.	.	.	.	DHS_fetal_brain_prom	.
chr1	1594501	1594502	T	G	14459	proband	4	0.38	0.230812	-0.192119	0.754	3_prime_UTR_variant	.	.	.	.	.	.
chr1	1595937	1595938	G	C	14632	proband	5	0.34	0.100504	-0.289847	0.390	3_prime_UTR_variant	.	.	.	.	.	.
chr1	1602584	1602585	C	T	12053	sibling	3a	0.5	0.2963	-0.182309	0.804	non_coding_transcript_exon_variant	.	.	.	.	.	.
chr1	1606464	1606465	A	G	11888	sibling	4	0.59	0.174404	-0.116276	1.256	intron_variant	.	.	.	.	.	.
chr1	1619730	1619731	G	A	14208	proband	4	0.6	0.35556	0.321123	7.483	intron_variant	.	.	.	DHS_fetal_brain_enh	.	.
chr1	1639215	1639216	G	A	13882	proband	5	0.51	0.352767	-0.212164	0.659	intron_variant	.	.	.	.	.	.
chr1	1663320	1663321	C	T	11376	sibling	5	0.28	0.073976	-0.346698	0.264	non_coding_transcript_exon_variant	.	.	.	.	.	.
chr1	1696315	1696316	G	A	12225	sibling	5	0.55	0.14531	-0.001243	2.604	intron_variant	.	.	.	.	.	.
chr1	1727118	1727119	G	A	12974	proband	4	0.63	0.165501	-0.118977	1.233	intron_variant	.	.	.	.	.	.
chr1	1737359	1737360	A	G	14402	sibling	5	0.18	0.065898	-0.035660	2.118	intron_variant	.	.	.	.	.	.
chr1	1743208	1743209	G	A	14699	proband	5	0.09	0.023778	-0.405451	0.174	intron_variant	.	.	.	.	.	.
chr1	1756086	1756087	C	G	11869	sibling	7	0.06	0.015762	-0.067526	1.732	intron_variant	.	.	.	.	.	.
chr1	1758447	1758448	A	C	12833	sibling	2b	0.55	0.32593	0.072097	3.799	intron_variant	.	.	.	.	.	.
chr1	1784990	1784991	A	G	12343	sibling	5	0.05	0.016405	-0.262284	0.471	intron_variant	.	.	.	.	.	.
chr1	1793470	1793471	A	C	12221	sibling	4	0.62	0.26815	-0.035029	2.126	intron_variant	.	.	.	.	.	.
chr1	1804453	1804454	C	A	14278	sibling	4	0.75	0.197025	0.090185	4.104	intron_variant	.	.	.	.	.	.
chr1	1811981	1811982	G	A	14686	proband	5	0.17	0.050252	-0.187217	0.779	intron_variant	.	.	.	.	.	.
chr1	1813529	1813530	G	C	13069	sibling	2b	0.66	0.307362	-0.197455	0.727	intron_variant	.	.	.	DHS_fetal_brain_enh	.	.
chr1	1818543	1818544	G	A	12221	sibling	3a	0.63	0.272475	2.050665	19.73	intron_variant	531	.	.	.	.	.
chr1	1827382	1827383	G	T	13879	proband	4	0.73	0.201334	-0.085620	1.540	upstream_gene_variant	.	.	.	.	.	.
chr1	1828895	1828896	C	T	12743	proband	2b	0.74	0.218744	-0.143462	1.045	downstream_gene_variant	.	.	.	.	.	.
chr1	1837716	1837717	A	G	13168	sibling	4	0.84	0.657384	0.288734	7.066	regulatory_region_variant	.	.	.	DHS_fetal_brain_enh	.	.
chr1	1842734	1842735	C	T	11798	sibling	4	0.52	0.359684	0.001163	2.641	upstream_gene_variant	.	.	.	.	.	.
chr1	1847576	1847577	A	G	14066	sibling	4	0.54	0.373518	0.026573	3.041	non_coding_transcript_exon_variant	.	.	.	.	.	.
chr1	1854140	1854141	T	C	13570	proband	4	0.51	0.352767	0.116408	4.538	non_coding_transcript_exon_variant	.	.	.	.	.	.
chr1	1857589	1857590	C	T	11225	sibling	3a	0.66	0.195096	-0.502404	0.086	intron_variant	.	.	.	.	.	.
chr1	1869980	1869981	G	A	13886	proband	4	0.78	0.43056	-0.220076	0.626	intron_variant	.	.	.	.	.	.
chr1	1878212	1878213	C	T	11919	sibling	4	0.73	0.539835	0.056950	3.545	intron_variant	.	.	.	.	.	.
chr1	1890628	1890629	C	T	13096	proband	5	0.49	0.157437	2.065667	19.89	missense_variant	331	deleterious(0.02)	probably_damaging(1)	.	.	.
chr1	1891914	1891915	G	A	14101	proband	4	0.47	0.166427	-0.111566	1.296	intron_variant	.	.	.	DHS_fetal_brain_enh	.	.
chr1	1908743	1908744	G	A	11694	proband	5	0.13	0.07176	-0.071835	1.685	intron_variant	.	.	.	.	.	.
chr1	1914203	1914204	C	T	14375	sibling	5	0.22	0.172172	-0.369009	0.225	intron_variant	.	.	.	.	.	.
chr1	1914251	1914252	T	A	13835	sibling	5	0.37	0.289562	-0.008320	2.499	intron_variant	.	.	.	.	.	.
chr1	1914777	1914778	C	T	12197	sibling	3a	0.73	0.258493	0.062674	3.641	intron_variant	.	.	.	.	.	.
chr1	1918804	1918805	C	A	13322	sibling	2b	0.52	0.359684	-0.044568	2.004	intron_variant	.	.	.	.	.	.
chr1	1923453	1923454	G	A	11336	proband	5	0.62	0.183272	-0.053049	1.900	intron_variant	.	.	.	.	.	.
chr1	1930314	1930315	C	T	11164	proband	5	0.63	0.186228	-0.138739	1.079	intron_variant	.	.	.	.	.	.
chr1	1961339	1961340	C	T	14592	proband	2b	0.76	0.525692	-0.595714	0.043	intron_variant	.	.	.	.	.	.
chr1	1964549	1964550	G	T	11004	sibling	5	0.4	0.32024	0.158772	5.214	downstream_gene_variant	.	.	.	.	.	.
chr1	1981361	1981362	G	T	14645	sibling	2b	0.76	0.269116	0.412725	8.523	non_coding_transcript_exon_variant	.	.	.	.	DHS_fetal_brain_prom	PRKCZ
chr1	1986743	1986744	A	G	11474	proband	6	0.22	0.070686	-0.124838	1.185	intron_variant	.	.	.	.	.	.
chr1	1993100	1993101	C	T	12021	sibling	2b	0.54	0.159624	-0.017686	2.363	intron_variant	.	.	.	.	.	.
chr1	2016613	2016614	A	G	14195	proband	2b	0.49	0.228193	-0.059848	1.820	intron_variant	.	.	.	.	.	.
chr1	2023577	2023578	C	T	12940	sibling	3a	0.4	0.31304	0.255580	6.627	intron_variant	.	.	.	.	.	.
chr1	2024413	2024414	G	A	13336	sibling	4	0.31	0.18042	-0.339850	0.277	intron_variant	.	.	.	.	.	.
chr1	2033212	2033213	A	G	14685	proband	3a	0.55	0.180455	-0.125143	1.183	intron_variant	.	.	.	.	.	.
chr1	2033857	2033858	G	A	12657	sibling	5	0.6	0.26946	-0.272448	0.440	intron_variant	.	.	.	.	.	.
chr1	2035725	2035726	G	T	12396	proband	4	0.58	0.418064	0.093728	4.163	intron_variant	.	.	.	.	.	.
chr1	2036140	2036141	G	T	11948	proband	4	0.69	0.497352	-0.113428	1.280	intron_variant	.	.	.	.	.	.
chr1	2040406	2040407	C	T	13730	sibling	4	0.34	0.266084	-0.063332	1.780	intron_variant	.	.	.	.	.	.
chr1	2040538	2040539	C	T	13915	sibling	4	0.44	0.344344	0.168503	5.365	intron_variant	.	.	.	DHS_fetal_brain_enh	.	.
chr1	2050587	2050588	C	T	11413	sibling	4	0.56	0.387352	-0.280020	0.418	intron_variant	.	.	.	.	.	.
chr1	2059505	2059506	G	A	14359	sibling	5	0.19	0.148694	-0.448669	0.127	intron_variant	.	.	.	.	.	.
chr1	2065474	2065475	C	T	14595	sibling	4	0.64	0.500864	0.039028	3.246	intron_variant	.	.	.	DHS_fetal_brain_enh	.	.
chr1	2071817	2071818	G	A	11502	proband	4	0.66	0.307362	-0.234561	0.568	intron_variant	.	.	.	.	.	.
chr1	2075645	2075646	C	T	14692	proband	3a	0.48	0.260784	0.557252	9.897	splice_region_variant	563	.	.	.	.	.
chr1	2094088	2094089	G	A	13061	sibling	5	0.64	0.169088	-0.054023	1.888	intron_variant	.	.	.	.	.	.
chr1	2099432	2099433	A	G	14592	sibling	4	0.5	0.1478	0.089269	4.088	intron_variant	.	.	.	.	.	.
chr1	2104630	2104631	G	A	14179	proband	4	0.54	0.142668	-0.006245	2.529	intron_variant	.	.	.	.	.	.
chr1	2124411	2124412	C	G	14278	proband	3a	0.47	0.367822	-0.138186	1.083	missense_variant	.	tolerated(1)	benign(0.024)	DHS_fetal_brain_enh	.	.
chr1	2127078	2127079	C	G	12478	proband	4	0.38	0.297388	0.308295	7.321	intron_variant	.	.	.	.	DHS_fetal_brain_prom	.
chr1	2138845	2138846	G	T	12675	sibling	2b	0.49	0.392294	-0.117494	1.246	intron_variant	.	.	.	.	.	.
chr1	2141462	2141463	G	A	13644	sibling	2b	0.45	0.36027	0.025378	3.022	intron_variant	.	.	.	.	.	.
chr1	2142166	2142167	G	A	11256	proband	4	0.48	0.35496	0.312212	7.371	intron_variant	.	.	.	.	.	.
chr1	2149418	2149419	G	A	13592	proband	3a	0.54	0.159624	-0.134487	1.110	intron_variant	.	.	.	.	.	.
chr1	2156322	2156323	C	T	14484	sibling	3a	0.59	0.408103	-0.230910	0.582	upstream_gene_variant	.	.	.	.	.	.
chr1	2160060	2160061	C	T	11712	proband	2b	0.52	0.339404	0.364967	8.002	upstream_gene_variant	484	.	.	.	.	SKI
chr1	2162365	2162366	C	T	13066	sibling	4	0.49	0.293951	0.473625	9.134	intron_variant	.	.	.	.	DHS_fetal_brain_prom	.
chr1	2164444	2164445	T	G	12817	sibling	4	0.78	0.610428	0.179888	5.540	intron_variant	.	.	.	.	DHS_fetal_brain_prom	.
chr1	2173745	2173746	G	A	14492	sibling	4	0.38	0.227962	-0.049556	1.942	intron_variant	.	.	.	DHS_fetal_brain_enh	.	.
chr1	2184879	2184880	G	C	13634	sibling	4	0.39	0.233961	-0.123467	1.196	intron_variant	.	.	.	.	.	.
chr1	2190038	2190039	G	T	13373	sibling	4	0.64	0.287424	-0.022083	2.302	intron_variant	.	.	.	DHS_fetal_brain_enh	.	.
chr1	2190065	2190066	T	C	11219	sibling	2b	0.39	0.175149	0.027932	3.063	intron_variant	.	.	.	.	.	.
chr1	2190499	2190500	T	C	14070	proband	4	0.18	0.083826	-0.052937	1.901	intron_variant	.	.	.	DHS_fetal_brain_enh	.	.
chr1	2195768	2195769	C	G	12250	sibling	7	0.07	0.031437	-0.504677	0.085	intron_variant	.	.	.	.	.	.
chr1	2195777	2195778	G	A	12250	sibling	7	0.05	0.022455	-0.149126	1.005	intron_variant	.	.	.	.	.	.
chr1	2202290	2202291	C	T	12716	sibling	4	0.37	0.289562	0.102580	4.310	intron_variant	.	.	.	DHS_fetal_brain_enh	.	.
chr1	2205873	2205874	C	T	12724	sibling	2b	0.65	0.50869	-0.266921	0.456	intron_variant	.	.	.	DHS_fetal_brain_enh	.	.
chr1	2210075	2210076	G	T	13064	sibling	2b	0.55	0.3201	0.012993	2.824	intron_variant	.	.	.	.	.	.
chr1	2210430	2210431	C	T	14134	sibling	2b	0.45	0.35217	0.397247	8.359	intron_variant	.	.	.	DHS_fetal_brain_enh	.	.
chr1	2210581	2210582	C	G	13694	sibling	2b	0.51	0.29682	-0.086541	1.531	intron_variant	.	.	.	DHS_fetal_brain_enh	.	.
chr1	2226686	2226687	C	T	12373	sibling	5	0.3	0.1746	-0.200496	0.713	intron_variant	.	.	.	.	.	.
chr1	2232995	2232996	C	T	14208	proband	4	0.77	0.602602	0.071721	3.793	intron_variant	.	.	.	.	.	.
chr1	2234186	2234187	C	G	14613	proband	3a	0.51	0.399126	0.105249	4.355	intron_variant	.	.	.	.	.	.
chr1	2235167	2235168	A	G	14613	proband	4	0.4	0.173	-0.362653	0.236	non_coding_transcript_exon_variant	.	.	.	.	.	.
chr1	2235623	2235624	C	T	14151	sibling	4	0.21	0.090825	0.062903	3.645	intron_variant	.	.	.	.	.	.
chr1	2247508	2247509	C	T	12329	sibling	4	0.35	0.27391	0.105517	4.359	regulatory_region_variant	.	.	.	DHS_fetal_brain_enh	.	.
chr1	2250949	2250950	C	T	11872	sibling	4	0.66	0.528396	-0.262834	0.469	downstream_gene_variant	.	.	.	.	.	.
chr1	2254904	2254905	C	T	13346	proband	2b	0.68	0.186048	-0.029208	2.204	intron_variant	.	.	.	.	.	.
chr1	2259316	2259317	G	C	14237	sibling	4	0.68	0.544408	0.015012	2.856	intron_variant	.	.	.	.	.	.
chr1	2265130	2265131	C	G	13443	sibling	5	0.16	0.071856	-0.077859	1.620	intron_variant	.	.	.	.	.	.
chr1	2269487	2269488	C	T	14070	sibling	2b	0.71	0.318861	-0.118269	1.239	intron_variant	.	.	.	.	.	.
chr1	2274453	2274454	G	A	14410	proband	3a	0.62	0.183272	-0.262621	0.470	intron_variant	.	.	.	.	.	.
chr1	2274954	2274955	C	T	13746	sibling	4	0.19	0.152114	-0.415026	0.162	intron_variant	.	.	.	.	.	.
chr1	2275914	2275915	G	C	14233	proband	2b	0.64	0.287424	0.059496	3.587	intron_variant	.	.	.	.	.	.
chr1	2285042	2285043	T	C	14032	sibling	4	0.84	0.672504	0.114577	4.508	intron_variant	.	.	.	.	.	.
chr1	2288622	2288623	C	T	14536	sibling	5	0.19	0.056164	-0.468679	0.110	intron_variant	.	.	.	.	.	.
chr1	2315144	2315145	G	T	12378	sibling	4	0.51	0.29682	0.339688	7.709	intron_variant	.	.	.	.	.	.
chr1	2330173	2330174	G	A	11545	sibling	7	0.24	0.087864	-0.376108	0.214	intron_variant	.	.	.	.	.	.
chr1	2346201	2346202	G	T	11897	proband	2b	0.51	0.399126	-0.279056	0.420	upstream_gene_variant	.	.	.	.	.	PEX10
chr1	2347780	2347781	C	T	14364	sibling	4	0.69	0.203964	0.080388	3.939	upstream_gene_variant	.	.	.	.	.	.
chr1	2348669	2348670	G	A	13867	sibling	2b	0.77	0.247401	-0.131958	1.129	upstream_gene_variant	.	.	.	.	.	.
chr1	2350412	2350413	C	G	11018	sibling	2b	0.75	0.20685	-0.301471	0.361	intergenic_variant	.	.	.	.	.	.
chr1	2350795	2350796	A	T	12700	sibling	4	0.56	0.154448	-0.021877	2.304	intergenic_variant	.	.	.	.	.	.
chr1	2376231	2376232	G	T	11490	proband	3a	0.57	0.093423	-0.330937	0.294	intron_variant	.	.	.	.	.	.
chr1	2381749	2381750	C	T	11679	sibling	4	0.67	0.536402	-0.162616	0.918	intron_variant	.	.	.	.	.	.
chr1	2382842	2382843	G	A	13153	proband	4	0.43	0.200251	-0.010255	2.470	intron_variant	.	.	.	.	.	.
chr1	2389681	2389682	G	A	14210	proband	5	0.45	0.209565	-0.449745	0.126	intron_variant	.	.	.	.	.	.
chr1	2394156	2394157	G	A	14489	sibling	2b	0.67	0.300897	0.263008	6.727	intron_variant	.	.	.	.	.	.
chr1	2408885	2408886	C	T	14412	proband	2b	0.66	0.516516	-0.350128	0.257	intron_variant	.	.	.	.	.	.
chr1	2430842	2430843	G	A	14077	proband	4	0.63	0.465885	-0.094229	1.455	intron_variant	.	.	.	.	.	.
chr1	2433605	2433606	C	T	11359	proband	4	0.68	0.355912	3.445703	24.9	missense_variant	519	deleterious(0)	probably_damaging(0.973)	.	.	.
chr1	2442149	2442150	G	A	11383	sibling	4	0.59	0.154993	0.748537	11.47	synonymous_variant	642	.	.	.	.	.
chr1	2459018	2459019	G	A	13028	proband	4	0.44	0.155804	-0.260367	0.477	upstream_gene_variant	.	.	.	.	DHS_fetal_brain_prom	PANK4
chr1	2475392	2475393	G	A	13714	proband	2c	0.84	0.657384	0.203851	5.899	upstream_gene_variant	.	.	.	DHS_fetal_brain_enh	.	.
chr1	2484626	2484627	G	A	14568	sibling	4	0.66	0.456522	-0.472361	0.107	non_coding_transcript_exon_variant	.	.	.	.	.	.
chr1	2490435	2490436	G	A	13939	sibling	4	0.71	0.209876	-0.469375	0.110	non_coding_transcript_exon_variant	.	.	.	.	.	.
chr1	2491888	2491889	C	G	14414	sibling	2b	0.64	0.442688	-0.202826	0.702	intron_variant	.	.	.	.	.	.
chr1	2494084	2494085	A	G	13006	sibling	3a	0.5	0.22455	-0.242844	0.537	non_coding_transcript_exon_variant	.	.	.	.	.	.
chr1	2500586	2500587	G	C	11018	proband	5	0.24	0.123744	-0.569626	0.052	non_coding_transcript_exon_variant	.	.	.	.	.	.
chr1	2500709	2500710	A	T	13012	proband	5	0.18	0.053208	0.092807	4.147	non_coding_transcript_exon_variant	.	.	.	.	.	.
chr1	2519694	2519695	G	T	11474	sibling	5	0.11	0.058465	0.005075	2.700	intron_variant	.	.	.	.	.	.
chr1	2523100	2523101	G	C	14523	proband	4	0.62	0.183272	-0.053974	1.889	intron_variant	.	.	.	.	.	.
chr1	2544852	2544853	G	A	11099	proband	5	0.06	0.019278	-0.129462	1.149	intron_variant	.	.	.	.	.	.
chr1	2579092	2579093	T	C	11274	sibling	5	0.25	0.0739	-0.004764	2.551	intron_variant	.	.	.	.	.	.
chr1	2684844	2684845	G	C	13737	proband	4	0.77	0.227612	-0.033320	2.149	intron_variant	.	.	.	.	.	.
chr1	2713333	2713334	G	A	12817	sibling	5	0.54	0.173502	-0.383354	0.204	intron_variant	.	.	.	.	.	.
chr1	2714359	2714360	T	C	13383	sibling	2b	0.7	0.22491	0.048631	3.405	intron_variant	.	.	.	.	.	.
chr1	2720466	2720467	C	A	13825	proband	4	0.75	0.414	-0.054051	1.888	upstream_gene_variant	.	.	.	.	.	.
chr1	2750242	2750243	C	T	14268	sibling	5	0.1	0.03213	-0.099770	1.403	intergenic_variant	.	.	.	.	.	.
chr1	2770145	2770146	G	A	11644	sibling	5	0.45	0.13302	0.011636	2.802	intergenic_variant	.	.	.	.	.	.
chr1	2770606	2770607	A	G	13076	proband	5	0.18	0.057834	-0.139608	1.072	intergenic_variant	.	.	.	.	.	.
chr1	2772785	2772786	C	G	13498	proband	4	0.75	0.170175	-0.241741	0.541	intergenic_variant	.	.	.	.	.	.
chr1	2785209	2785210	C	T	12703	proband	2b	0.62	0.199206	0.056853	3.543	intergenic_variant	.	.	.	.	.	.
chr1	2811243	2811244	G	C	12163	sibling	5	0.4	0.11824	-0.321829	0.313	intergenic_variant	.	.	.	.	.	.
chr1	2815673	2815674	G	A	12243	proband	2b	0.64	0.205632	-0.168267	0.884	intergenic_variant	.	.	.	.	.	.
chr1	2823687	2823688	G	C	12206	sibling	2b	0.68	0.201008	-0.342106	0.272	intergenic_variant	.	.	.	.	.	.
chr1	2824565	2824566	C	A	12950	proband	5	0.29	0.093177	-0.135117	1.106	intergenic_variant	.	.	.	.	.	.
chr1	2825311	2825312	C	T	11946	sibling	3a	0.66	0.195096	-0.797851	0.009	intergenic_variant	.	.	.	.	.	.
chr1	2835603	2835604	C	G	14219	proband	3a	0.5	0.16065	-0.057939	1.842	intergenic_variant	.	.	.	.	.	.
chr1	2837578	2837579	C	T	12651	sibling	5	0.16	0.043776	-0.135723	1.101	intergenic_variant	.	.	.	.	.	.
chr1	2852757	2852758	G	T	11325	sibling	5	0.2	0.06426	-0.223898	0.610	intergenic_variant	.	.	.	.	.	.
chr1	2883139	2883140	G	T	14579	sibling	5	0.31	0.144367	-0.089100	1.505	intergenic_variant	.	.	.	.	.	.
chr1	2883164	2883165	G	T	11895	sibling	5	0.16	0.074512	-0.234583	0.568	intergenic_variant	.	.	.	.	.	.
chr1	2885600	2885601	T	C	13093	sibling	5	0.14	0.065198	-0.243431	0.535	intergenic_variant	.	.	.	.	.	.
chr1	2892089	2892090	C	T	13315	proband	5	0.19	0.056164	-0.296151	0.374	intergenic_variant	.	.	.	.	.	.
chr1	2901341	2901342	C	T	13018	sibling	5	0.16	0.074512	-0.176398	0.837	intergenic_variant	.	.	.	.	.	.
chr1	2904700	2904701	C	T	14155	sibling	5	0.52	0.264056	1.542280	16.00	intergenic_variant	581	.	.	.	.	.
chr1	2904937	2904938	A	C	13130	sibling	5	0.3	0.15234	-0.254739	0.496	intergenic_variant	.	.	.	.	.	.
chr1	2907573	2907574	G	C	11998	proband	5	0.46	0.25392	-0.298542	0.368	intergenic_variant	.	.	.	.	.	.
chr1	2916863	2916864	G	A	13718	sibling	5	0.15	0.048195	-0.382592	0.205	intergenic_variant	.	.	.	.	.	.
chr1	2920448	2920449	C	A	11411	proband	5	0.41	0.091512	-0.111710	1.295	intergenic_variant	.	.	.	.	.	.
chr1	2921932	2921933	C	A	14172	proband	5	0.3	0.08208	-0.143150	1.047	intergenic_variant	.	.	.	.	.	.
chr1	2941296	2941297	C	T	12707	proband	5	0.15	0.04434	0.031621	3.124	downstream_gene_variant	.	.	.	.	.	.
chr1	2949345	2949346	G	A	14155	sibling	4	0.5	0.1368	-0.183866	0.796	intergenic_variant	.	.	.	.	.	.
chr1	2972850	2972851	C	T	14492	proband	5	0.17	0.054621	-0.224088	0.609	downstream_gene_variant	.	.	.	.	.	.
chr1	2982876	2982877	C	T	12132	sibling	4	0.8	0.22152	0.149569	5.071	intron_variant	.	.	.	.	.	.
chr1	2984569	2984570	G	A	11638	sibling	2b	0.77	0.272657	0.128896	4.741	non_coding_transcript_exon_variant	.	.	.	.	.	PRDM16
chr1	2995368	2995369	G	A	11368	proband	4	0.92	0.325772	0.072266	3.802	intron_variant	.	.	.	DHS_fetal_brain_enh	.	.
chr1	2997411	2997412	C	T	11552	sibling	5	0.1	0.01639	-0.136511	1.095	intron_variant	.	.	.	.	.	.
chr1	2999123	2999124	G	C	11642	sibling	5	0.37	0.186554	0.060363	3.602	intron_variant	.	.	.	.	.	.
chr1	3000185	3000186	T	G	12399	proband	5	0.32	0.143712	-0.506102	0.084	intron_variant	.	.	.	.	.	.
chr1	3014501	3014502	G	A	14061	sibling	2b	0.63	0.173754	-0.168631	0.882	intron_variant	.	.	.	.	.	.
chr1	3014777	3014778	G	A	13624	sibling	5	0.31	0.069192	-0.142561	1.051	intron_variant	.	.	.	.	.	.
chr1	3019674	3019675	A	G	14219	sibling	5	0.18	0.080838	-0.106513	1.341	intron_variant	.	.	.	.	.	.
chr1	3021346	3021347	C	T	12969	sibling	2b	0.66	0.147312	-0.062435	1.790	intron_variant	.	.	.	.	.	.
chr1	3025428	3025429	G	A	12674	sibling	6	0.09	0.026604	-0.428004	0.148	intron_variant	.	.	.	.	.	.
chr1	3027280	3027281	C	T	13072	sibling	5	0.24	0.070944	-0.024988	2.261	intron_variant	.	.	.	.	.	.
chr1	3040696	3040697	C	A	13061	proband	5	0.16	0.043776	0.150988	5.093	intron_variant	.	.	.	.	.	.
chr1	3040947	3040948	C	T	12662	proband	4	0.5	0.1116	0.142844	4.964	intron_variant	.	.	.	.	.	.
chr1	3048856	3048857	C	G	14435	sibling	4	0.77	0.358589	0.217959	6.103	intron_variant	.	.	.	.	.	.
chr1	3055662	3055663	C	T	14515	sibling	4	0.32	0.071424	0.005919	2.713	intron_variant	.	.	.	.	.	.
chr1	3067279	3067280	C	T	13532	sibling	5	0.12	0.035472	-0.324065	0.309	intron_variant	.	.	.	.	.	.
chr1	3083770	3083771	G	A	11568	proband	4	0.7	0.56042	-0.072826	1.674	intron_variant	.	.	.	.	.	.
chr1	3083833	3083834	G	A	13584	proband	4	0.66	0.528396	0.228546	6.254	intron_variant	.	.	.	.	.	.
chr1	3102515	3102516	T	G	13872	proband	5	0.28	0.130396	-0.034881	2.128	intron_variant	.	.	.	.	.	.
chr1	3102910	3102911	G	A	11892	proband	4	0.73	0.368066	3.580696	25.4	missense_variant	.	deleterious(0)	probably_damaging(0.992)	DHS_fetal_brain_enh	.	.
chr1	3110318	3110319	G	C	14373	sibling	2b	0.8	0.40336	-0.759670	0.012	intron_variant	.	.	.	.	.	.
chr1	3116797	3116798	G	A	12655	sibling	5	0.05	0.02521	-0.184764	0.791	intron_variant	.	.	.	.	.	.
chr1	3116837	3116838	G	A	12650	sibling	7	0.15	0.07563	-0.375845	0.215	intron_variant	.	.	.	.	.	.
chr1	3124100	3124101	T	C	11360	sibling	5	0.16	0.128096	-0.130240	1.143	intron_variant	.	.	.	.	.	.
chr1	3124725	3124726	A	T	13064	sibling	5	0.2	0.09314	0.009646	2.771	intron_variant	.	.	.	.	.	.
chr1	3130302	3130303	C	T	12691	sibling	2b	0.63	0.140616	-0.086585	1.531	intron_variant	.	.	.	DHS_fetal_brain_enh	.	.
chr1	3136937	3136938	G	C	13115	sibling	3a	0.67	0.149544	-0.333026	0.290	intron_variant	.	.	.	.	.	.
chr1	3147188	3147189	A	G	14279	sibling	4	0.79	0.217882	-0.468782	0.110	intron_variant	.	.	.	.	.	.
chr1	3147726	3147727	C	T	13517	sibling	5	0.28	0.125748	-0.387709	0.197	intron_variant	.	.	.	.	.	.
chr1	3151708	3151709	G	A	14465	sibling	5	0.4	0.11824	-0.652338	0.028	intron_variant	.	.	.	.	.	.
chr1	3154840	3154841	G	A	14391	sibling	4	0.83	0.386531	-0.109294	1.316	intron_variant	.	.	.	.	.	.
chr1	3169703	3169704	T	C	12944	proband	5	0.28	0.082768	-0.240673	0.545	intron_variant	.	.	.	.	.	.
chr1	3170515	3170516	A	G	13901	sibling	7	0.02	0.005912	-0.094781	1.450	intron_variant	.	.	.	.	.	.
chr1	3188206	3188207	G	A	12101	proband	4	0.54	0.29808	0.039183	3.248	intron_variant	.	.	.	.	.	.
chr1	3197193	3197194	G	A	13023	sibling	5	0.18	0.057834	-0.074340	1.658	intron_variant	.	.	.	.	.	.
chr1	3213750	3213751	G	T	12426	proband	5	0.19	0.061047	-0.781734	0.010	intron_variant	.	.	.	.	.	.
chr1	3222423	3222424	C	G	14005	proband	4	0.44	0.141372	-0.196111	0.734	intron_variant	.	.	.	.	.	.
chr1	3224506	3224507	T	A	14544	proband	5	0.3	0.08868	-0.080271	1.595	non_coding_transcript_exon_variant	.	.	.	.	.	.
chr1	3225712	3225713	G	A	14475	sibling	6	0.33	0.106029	-0.513503	0.079	non_coding_transcript_exon_variant	.	.	.	.	.	.
chr1	3226608	3226609	C	T	13371	proband	4	0.47	0.138932	-0.078156	1.617	non_coding_transcript_exon_variant	.	.	.	.	.	.
chr1	3228612	3228613	G	A	13965	sibling	5	0.12	0.026784	0.000973	2.638	intron_variant	.	.	.	DHS_fetal_brain_enh	.	.
chr1	3230403	3230404	C	T	14669	sibling	4	0.51	0.258978	0.553967	9.869	intron_variant	.	.	.	DHS_fetal_brain_enh	.	.
chr1	3233080	3233081	C	T	14548	proband	4	0.24	0.066192	-0.337977	0.280	intron_variant	.	.	.	.	.	.
chr1	3233111	3233112	A	G	11523	proband	4	0.53	0.146174	0.059810	3.593	intron_variant	.	.	.	.	.	.
chr1	3241481	3241482	C	T	11038	sibling	4	0.46	0.147798	-0.271345	0.443	intron_variant	.	.	.	.	.	.
chr1	3244355	3244356	G	A	11158	sibling	4	0.73	0.327843	-0.217119	0.638	intron_variant	.	.	.	.	.	.
chr1	3247475	3247476	G	A	11474	proband	4	0.48	0.384288	-0.352656	0.253	intron_variant	.	.	.	DHS_fetal_brain_enh	.	.
chr1	3248851	3248852	C	T	14533	sibling	2b	0.53	0.424318	1.498990	15.81	intron_variant	505	.	.	DHS_fetal_brain_enh	.	.
chr1	3270091	3270092	C	T	12705	sibling	3a	0.23	0.107111	0.059483	3.587	intron_variant	.	.	.	DHS_fetal_brain_enh	.	.
chr1	3271748	3271749	G	A	14440	proband	4	0.51	0.237507	-0.059347	1.825	intron_variant	.	.	.	.	.	.
chr1	3274867	3274868	G	A	14609	sibling	4	0.58	0.186354	-0.276929	0.426	intron_variant	.	.	.	.	.	.
chr1	3276101	3276102	C	T	14061	sibling	3a	0.71	0.360538	-0.202577	0.703	intron_variant	.	.	.	DHS_fetal_brain_enh	.	.
chr1	3281758	3281759	G	A	11551	sibling	3a	0.61	0.136152	-0.411316	0.167	intron_variant	.	.	.	.	.	.
chr1	3286129	3286130	C	T	12154	sibling	5	0.07	0.035546	-0.314216	0.330	intron_variant	.	.	.	DHS_fetal_brain_enh	.	.
chr1	3293536	3293537	G	A	11346	sibling	4	0.58	0.159964	0.715063	11.21	intron_variant	255	.	.	.	.	.
chr1	3294385	3294386	G	A	13263	sibling	4	0.81	0.44712	-0.427399	0.149	intron_variant	.	.	.	.	.	.
chr1	3294823	3294824	T	G	14370	sibling	5	0.25	0.080325	0.008711	2.757	intron_variant	.	.	.	.	.	.
chr1	3297288	3297289	C	G	11597	sibling	4	0.76	0.525692	0.071722	3.793	intron_variant	.	.	.	.	.	.
chr1	3298543	3298544	G	T	12347	sibling	5	0.44	0.130064	0.251797	6.576	intron_variant	.	.	.	.	.	.
chr1	3301122	3301123	A	C	14526	sibling	4	0.64	0.208448	0.011620	2.802	intron_variant	.	.	.	.	.	.
chr1	3316380	3316381	T	C	11804	sibling	3a	0.79	0.253827	-0.935940	0.004	intron_variant	.	.	.	.	.	.
chr1	3321561	3321562	G	A	11843	proband	4	0.69	0.221697	0.175126	5.467	intron_variant	.	.	.	.	.	.
chr1	3322219	3322220	G	C	13722	proband	3a	0.63	0.202419	-0.007308	2.514	splice_region_variant	.	.	.	.	.	.
chr1	3324252	3324253	A	G	12055	sibling	5	0.13	0.035854	-0.171118	0.867	intron_variant	.	.	.	.	.	.
chr1	3327321	3327322	C	T	14309	sibling	4	0.42	0.136794	-0.331784	0.293	intron_variant	.	.	.	.	.	.
chr1	3331317	3331318	G	A	13624	proband	4	0.7	0.22491	-0.104299	1.361	intron_variant	.	.	.	.	.	.
chr1	3339921	3339922	C	G	14479	proband	2b	0.76	0.169632	-0.150240	0.998	intron_variant	.	.	.	.	.	.
chr1	3341322	3341323	C	T	13681	proband	4	0.71	0.251411	0.109718	4.428	intron_variant	.	.	.	DHS_fetal_brain_enh	.	.
chr1	3349359	3349360	G	A	13934	proband	4	0.23	0.107111	0.036306	3.201	intron_variant	.	.	.	.	.	.
chr1	3380653	3380654	G	A	13070	proband	2b	0.63	0.465885	-0.067711	1.730	intron_variant	.	.	.	.	.	.
chr1	3381882	3381883	G	A	14279	sibling	2b	0.6	0.41502	0.092713	4.146	intron_variant	.	.	.	.	.	.
chr1	3387934	3387935	C	G	13612	sibling	2b	0.72	0.471096	0.065178	3.683	intron_variant	.	.	.	.	.	.
chr1	3397311	3397312	G	A	13504	proband	4	0.75	0.2217	-0.239656	0.549	3_prime_UTR_variant	.	.	.	.	.	.
chr1	3397370	3397371	C	T	13332	sibling	3a	0.84	0.377244	-0.043460	2.018	3_prime_UTR_variant	.	.	.	.	.	.
chr1	3409070	3409071	G	A	13639	proband	4	0.59	0.408103	-0.512188	0.080	intron_variant	.	.	.	.	.	.
chr1	3416027	3416028	A	G	14337	proband	4	0.51	0.150756	-0.529764	0.070	intron_variant	.	.	.	.	.	.
chr1	3423776	3423777	C	A	12688	proband	5	0.18	0.053208	-0.239009	0.551	intron_variant	.	.	.	.	.	.
chr1	3429386	3429387	T	C	14645	proband	5	0.7	0.18494	0.221571	6.154	intron_variant	.	.	.	.	.	.
chr1	3430932	3430933	C	T	13177	sibling	5	0.28	0.082768	0.063700	3.658	intron_variant	.	.	.	.	.	.
chr1	3432548	3432549	T	C	12798	sibling	4	0.79	0.632474	0.093836	4.165	intron_variant	.	.	.	.	.	.
chr1	3434501	3434502	G	A	11990	proband	2b	0.25	0.20015	-0.348674	0.260	intron_variant	.	.	.	.	.	.
chr1	3443009	3443010	G	A	13518	proband	6	0.07	0.031437	-0.304492	0.353	intron_variant	.	.	.	.	.	.
chr1	3445646	3445647	C	T	13070	sibling	4	0.81	0.223398	0.131975	4.791	intron_variant	.	.	.	DHS_fetal_brain_enh	.	.
chr1	3446418	3446419	T	C	12598	sibling	4	0.72	0.254952	0.153262	5.128	intron_variant	.	.	.	.	.	.
chr1	3447860	3447861	C	G	11325	sibling	4	0.68	0.25432	0.277355	6.916	5_prime_UTR_variant	.	.	.	.	DHS_fetal_brain_prom	.
chr1	3454588	3454589	A	G	14684	proband	2b	0.57	0.421515	0.032920	3.145	intron_variant	.	.	.	.	.	.
chr1	3454803	3454804	G	A	11753	proband	4	0.52	0.416312	-0.291172	0.387	intron_variant	.	.	.	.	.	.
chr1	3455902	3455903	G	A	14548	sibling	2b	0.33	0.264198	-0.365714	0.231	intron_variant	.	.	.	.	.	.
chr1	3456653	3456654	A	C	14167	proband	4	0.77	0.616462	0.052704	3.473	intron_variant	.	.	.	DHS_fetal_brain_enh	.	.
chr1	3456785	3456786	G	C	13072	proband	3a	0.95	0.76057	0.885266	12.49	intron_variant	.	.	.	DHS_fetal_brain_enh	.	.
chr1	3479420	3479421	C	T	11195	sibling	2b	0.57	0.168492	0.143613	4.977	intron_variant	.	.	.	.	.	.
chr1	3484798	3484799	G	A	13599	proband	5	0.08	0.023648	-0.152049	0.986	intron_variant	.	.	.	.	.	.
chr1	3486606	3486607	C	A	13415	sibling	4	0.64	0.287424	-0.051415	1.919	intron_variant	.	.	.	.	.	.
chr1	3487354	3487355	C	T	14608	sibling	3a	0.79	0.257303	-0.282849	0.410	intron_variant	.	.	.	.	.	.
chr1	3495576	3495577	C	T	11990	sibling	4	0.69	0.309879	0.123322	4.651	intron_variant	.	.	.	.	.	.
chr1	3513581	3513582	C	T	12706	proband	3a	0.68	0.50286	0.063136	3.649	intron_variant	.	.	.	.	.	.
chr1	3513849	3513850	C	T	13852	sibling	4	0.7	0.51765	-0.074758	1.653	intron_variant	.	.	.	.	.	.
chr1	3517781	3517782	C	T	13565	sibling	2b	0.53	0.391935	0.025455	3.023	intron_variant	.	.	.	.	.	.
chr1	3519082	3519083	C	T	14139	proband	5	0.1	0.02956	0.091221	4.121	synonymous_variant	314	.	.	.	.	.
chr1	3528969	3528970	G	T	11918	sibling	4	0.55	0.15169	0.710917	11.17	upstream_gene_variant	.	.	.	.	.	MEGF6
chr1	3535871	3535872	C	A	11436	proband	2b	0.83	0.591458	-0.137704	1.086	downstream_gene_variant	.	.	.	.	.	.
chr1	3548867	3548868	T	G	13931	proband	3a	0.54	0.177174	-1.234857	0.001	synonymous_variant	.	.	.	.	.	.
chr1	3550111	3550112	G	A	14658	proband	4	0.47	0.123469	-0.209355	0.672	non_coding_transcript_exon_variant	.	.	.	.	.	.
chr1	3554729	3554730	G	A	11447	sibling	5	0.1	0.05433	-0.305834	0.350	intron_variant	.	.	.	.	.	.
chr1	3558737	3558738	G	A	12766	sibling	5	0.16	0.042272	-0.043443	2.018	intron_variant	.	.	.	.	.	.
chr1	3562469	3562470	A	G	14576	sibling	3a	0.68	0.179656	0.222376	6.166	intron_variant	.	.	.	.	.	.
chr1	3569900	3569901	C	T	13195	sibling	3a	0.8	0.22152	0.204308	5.905	intron_variant	.	.	.	.	.	WRAP73
chr1	3574783	3574784	C	T	14304	proband	4	0.55	0.090145	-0.254452	0.497	intron_variant	.	.	.	.	.	.
chr1	3580853	3580854	T	G	11445	sibling	2b	0.63	0.202419	-0.050569	1.930	intron_variant	.	.	.	.	.	.
chr1	3586247	3586248	C	G	13818	proband	5	0.46	0.104374	0.265131	6.755	intron_variant	.	.	.	.	.	.
chr1	3591020	3591021	C	T	12618	sibling	4	0.83	0.293903	-0.147142	1.019	intron_variant	.	.	.	.	.	.
chr1	3599557	3599558	C	T	13624	proband	4	0.6	0.19278	0.258138	6.662	intron_variant	.	.	.	.	.	.
chr1	3608465	3608466	G	A	13916	proband	3a	0.76	0.124564	0.034053	3.164	intron_variant	.	.	.	.	.	.
chr1	3613657	3613658	C	G	13546	proband	4	0.48	0.243744	0.023119	2.985	intron_variant	.	.	.	.	.	.
chr1	3617322	3617323	C	T	13836	proband	5	0.48	0.141888	-0.625939	0.034	intron_variant	.	.	.	.	.	.
chr1	3624000	3624001	G	C	14452	sibling	4	0.7	0.19306	1.079181	13.77	intron_variant	501	.	.	.	.	.
chr1	3625517	3625518	G	A	14619	proband	2b	0.58	0.186354	-0.021390	2.311	intron_variant	.	.	.	.	.	.
chr1	3634169	3634170	G	A	11312	proband	4	0.83	0.421474	0.011937	2.807	intron_variant	.	.	.	DHS_fetal_brain_enh	.	.
chr1	3646493	3646494	C	T	14359	sibling	3a	0.66	0.212058	-0.572904	0.051	intron_variant	.	.	.	.	.	.
chr1	3663464	3663465	G	A	11224	sibling	2b	0.67	0.524342	0.239313	6.405	non_coding_transcript_exon_variant	.	.	.	.	DHS_fetal_brain_prom	.
chr1	3664291	3664292	T	C	11000	proband	2b	0.54	0.422604	0.167255	5.346	upstream_gene_variant	.	.	.	.	DHS_fetal_brain_prom	.
chr1	3679712	3679713	C	T	12976	sibling	4	0.69	0.350382	-0.489859	0.094	synonymous_variant	.	.	.	.	.	.
chr1	3679947	3679948	C	G	13602	proband	2b	0.88	0.196416	3.105564	23.9	missense_variant	276	deleterious(0)	probably_damaging(0.996)	.	.	.
chr1	3688718	3688719	C	G	12578	sibling	2b	0.87	0.569241	0.505640	9.435	upstream_gene_variant	.	.	.	.	DHS_fetal_brain_prom	SMIM1
chr1	3704926	3704927	G	A	13668	proband	4	0.5	0.2617	-0.124183	1.191	intron_variant	.	.	.	.	.	.
chr1	3705525	3705526	C	T	13833	sibling	4	0.26	0.110708	-0.220362	0.624	intron_variant	.	.	.	.	.	.
chr1	3706463	3706464	G	C	11726	proband	3a	0.61	0.259738	-0.139921	1.070	intron_variant	.	.	.	.	.	.
chr1	3711826	3711827	G	A	11404	proband	4	0.44	0.344344	0.416664	8.565	intron_variant	.	.	.	.	.	.
chr1	3712815	3712816	C	A	12810	proband	2b	0.58	0.21692	0.680754	10.94	synonymous_variant	699	.	.	.	DHS_fetal_brain_prom	.
chr1	3732034	3732035	G	A	14435	sibling	2b	0.82	0.215414	-0.361229	0.238	synonymous_variant	.	.	.	.	.	.
chr1	3740589	3740590	C	T	13844	sibling	5	0.24	0.063048	-0.261235	0.474	intron_variant	.	.	.	.	.	.
chr1	3744871	3744872	C	G	12091	sibling	4	0.59	0.349634	0.056755	3.541	intron_variant	.	.	.	DHS_fetal_brain_enh	.	.
chr1	3767586	3767587	G	A	11712	sibling	5	0.18	0.047286	0.072845	3.812	intron_variant	.	.	.	.	.	.
chr1	3775253	3775254	C	A	12313	sibling	3a	0.33	0.258258	-0.237033	0.558	intron_variant	.	.	.	.	.	CEP104
chr1	3805390	3805391	T	C	14666	sibling	5	0.48	0.126816	0.055733	3.524	downstream_gene_variant	.	.	.	.	.	.
chr1	3812801	3812802	C	T	12630	proband	5	0.05	0.01321	0.006688	2.725	intron_variant	.	.	.	.	.	.
chr1	3821228	3821229	C	A	11554	sibling	2b	0.7	0.32599	-0.206805	0.683	intron_variant	.	.	.	.	.	.
chr1	3826248	3826249	G	A	14100	sibling	5	0.5	0.16065	0.299483	7.207	intron_variant	.	.	.	.	.	.
chr1	3827757	3827758	C	T	12329	proband	2b	0.51	0.141219	-0.224282	0.608	intron_variant	.	.	.	DHS_fetal_brain_enh	.	.
chr1	3828861	3828862	C	T	12032	proband	4	0.51	0.140658	-0.158786	0.942	intron_variant	.	.	.	.	.	.
chr1	3831056	3831057	C	T	12219	proband	4	0.68	0.201008	-0.200352	0.713	non_coding_transcript_exon_variant	.	.	.	.	.	.
chr1	3832902	3832903	G	A	11634	sibling	4	0.61	0.421937	0.093554	4.160	non_coding_transcript_exon_variant	.	.	.	.	.	.
chr1	3833773	3833774	C	T	12036	sibling	7	0.12	0.035472	-0.573530	0.051	non_coding_transcript_exon_variant	.	.	.	.	.	.
chr1	3840506	3840507	T	A	13548	sibling	5	0.31	0.091636	-0.150273	0.998	intergenic_variant	.	.	.	.	.	.
chr1	4020217	4020218	A	T	14602	sibling	6	0.22	0.065032	-0.292344	0.384	downstream_gene_variant	.	.	.	.	.	.
chr1	4023737	4023738	G	A	12651	proband	4	0.53	0.156668	0.030531	3.106	intergenic_variant	.	.	.	.	.	.
chr1	4084712	4084713	G	A	11282	proband	5	0.1	0.06917	-0.222580	0.615	intergenic_variant	.	.	.	.	.	.
chr1	4138979	4138980	C	T	14369	sibling	5	0.25	0.0739	-0.763569	0.012	intergenic_variant	.	.	.	.	.	.
chr1	4150754	4150755	G	A	11382	sibling	5	0.23	0.067988	0.126960	4.710	intergenic_variant	.	.	.	.	.	.
chr1	4163969	4163970	C	T	11625	proband	7	0.01	0.002956	-0.261730	0.473	intergenic_variant	.	.	.	.	.	.
chr1	4208246	4208247	G	T	12803	sibling	7	0.04	0.011824	-0.161057	0.928	intergenic_variant	.	.	.	.	.	.
chr1	4223348	4223349	A	T	13069	sibling	6	0.35	0.16954	-0.130910	1.138	intergenic_variant	.	.	.	.	.	.
chr1	4223912	4223913	G	A	11218	proband	5	0.25	0.153925	0.167256	5.346	intergenic_variant	.	.	.	.	.	.
chr1	4246726	4246727	C	T	12610	sibling	5	0.4	0.27668	0.054490	3.503	intergenic_variant	.	.	.	.	.	.
chr1	4252088	4252089	G	A	12871	sibling	5	0.49	0.144844	-0.253279	0.501	intergenic_variant	.	.	.	.	.	.
chr1	4252739	4252740	T	C	13988	proband	6	0.17	0.050252	-0.172501	0.859	intergenic_variant	.	.	.	.	.	.
chr1	4270004	4270005	C	T	11257	proband	5	0.25	0.0739	-0.320452	0.316	intergenic_variant	.	.	.	.	.	.
chr1	4272108	4272109	C	G	13981	sibling	5	0.29	0.079982	-0.152467	0.983	intergenic_variant	.	.	.	.	.	.
chr1	4288468	4288469	T	A	13639	proband	4	0.72	0.212832	0.164142	5.298	intergenic_variant	.	.	.	.	.	.
chr1	4308334	4308335	T	C	11730	sibling	7	0.04	0.010568	-0.016351	2.382	intergenic_variant	.	.	.	.	.	.
chr1	4310959	4310960	C	T	11064	sibling	7	0.21	0.062076	-0.043774	2.014	intergenic_variant	.	.	.	.	.	.
chr1	4317191	4317192	C	T	12578	sibling	5	0.35	0.10346	-0.385407	0.201	intergenic_variant	.	.	.	.	.	.
chr1	4336105	4336106	G	A	14530	proband	6	0.69	0.203964	0.063903	3.661	intergenic_variant	.	.	.	.	.	.
chr1	4340085	4340086	G	A	13263	sibling	5	0.33	0.097548	-0.175854	0.840	intergenic_variant	.	.	.	.	.	.
chr1	4345604	4345605	T	A	12657	sibling	5	0.22	0.070686	0.093496	4.159	intergenic_variant	.	.	.	.	.	.
chr1	4346460	4346461	A	G	14482	proband	7	0.14	0.041384	0.060048	3.597	intergenic_variant	.	.	.	.	.	.
chr1	4350532	4350533	C	A	11839	sibling	5	0.27	0.130788	-0.105604	1.349	intergenic_variant	.	.	.	.	.	.
chr1	4355330	4355331	C	A	13687	sibling	5	0.2	0.05912	-0.428938	0.147	intergenic_variant	.	.	.	.	.	.
chr1	4355759	4355760	T	C	13942	sibling	3a	0.54	0.159624	0.648127	10.67	intergenic_variant	.	.	.	.	.	.
chr1	4358428	4358429	C	T	13412	proband	4	0.1	0.02956	-0.230465	0.584	intergenic_variant	.	.	.	.	.	.
chr1	4361668	4361669	G	C	11901	proband	5	0.51	0.150756	0.018005	2.903	intergenic_variant	.	.	.	.	.	.
chr1	4370091	4370092	T	C	12483	proband	5	0.49	0.27048	0.147448	5.037	intergenic_variant	.	.	.	.	.	.
chr1	4372244	4372245	C	T	11399	sibling	3a	0.81	0.239436	-0.135719	1.101	intergenic_variant	.	.	.	.	.	.
chr1	4380970	4380971	C	T	14285	proband	5	0.26	0.076856	0.062767	3.642	intergenic_variant	.	.	.	.	.	.
chr1	4395693	4395694	A	C	11092	proband	5	0.19	0.131423	0.501544	9.398	intergenic_variant	.	.	.	.	.	.
chr1	4416786	4416787	G	A	12834	proband	5	0.31	0.091636	0.012526	2.816	intergenic_variant	.	.	.	.	.	.
chr1	4421802	4421803	C	T	11657	sibling	5	0.22	0.070862	-0.281733	0.413	intergenic_variant	.	.	.	.	.	.
chr1	4423230	4423231	G	A	13528	sibling	5	0.21	0.062076	-0.017058	2.372	intergenic_variant	.	.	.	.	.	.
chr1	4450295	4450296	C	T	11526	sibling	5	0.27	0.079812	0.196801	5.795	intergenic_variant	.	.	.	.	.	.
chr1	4486751	4486752	C	G	12671	proband	5	0.15	0.04434	0.146823	5.027	downstream_gene_variant	.	.	.	.	.	.
chr1	4490400	4490401	C	T	13773	sibling	5	0.37	0.166167	-0.951683	0.003	intergenic_variant	.	.	.	.	.	.
chr1	4495652	4495653	C	T	11941	sibling	5	0.39	0.115284	0.047616	3.388	intergenic_variant	.	.	.	.	.	.
chr1	4501078	4501079	A	G	13415	proband	5	0.32	0.094592	0.090806	4.114	intergenic_variant	.	.	.	.	.	.
chr1	4504804	4504805	G	A	14111	proband	5	0.16	0.047296	-0.155044	0.966	intergenic_variant	.	.	.	.	.	.
chr1	4505131	4505132	T	C	11324	sibling	7	0.18	0.053208	0.296521	7.168	intergenic_variant	.	.	.	.	.	.
chr1	4515372	4515373	G	A	13546	sibling	5	0.28	0.082768	-0.485661	0.097	intergenic_variant	.	.	.	.	.	.
chr1	4523034	4523035	C	T	14042	sibling	5	0.22	0.065032	0.151540	5.102	intergenic_variant	.	.	.	.	.	.
chr1	4525702	4525703	C	T	13852	proband	5	0.33	0.097548	-0.506464	0.084	intergenic_variant	.	.	.	.	.	.
chr1	4535115	4535116	G	A	13227	proband	5	0.12	0.035472	-0.181841	0.807	intergenic_variant	.	.	.	.	.	.
chr1	4542486	4542487	C	T	13562	sibling	3a	0.74	0.511858	-0.175367	0.843	intergenic_variant	.	.	.	.	.	.
chr1	4555927	4555928	G	T	13915	proband	3a	0.83	0.245348	0.148125	5.048	intergenic_variant	.	.	.	.	.	.
chr1	4558123	4558124	A	G	14432	proband	5	0.22	0.065032	-0.511826	0.080	intergenic_variant	.	.	.	.	.	.
chr1	4560938	4560939	T	C	14230	sibling	7	0.05	0.01478	0.014009	2.840	intergenic_variant	.	.	.	.	.	.
chr1	4604004	4604005	G	C	12180	sibling	7	0.06	0.017736	0.042628	3.305	intergenic_variant	.	.	.	.	.	.
chr1	4609926	4609927	T	C	11178	sibling	5	0.51	0.247044	0.088344	4.073	downstream_gene_variant	.	.	.	.	.	.
chr1	4628803	4628804	C	A	12340	proband	5	0.41	0.230256	-0.038987	2.075	upstream_gene_variant	.	.	.	.	.	.
chr1	4647302	4647303	C	T	12794	proband	5	0.15	0.04434	-0.167119	0.891	downstream_gene_variant	.	.	.	.	.	.
chr1	4666352	4666353	C	G	13418	sibling	5	0.24	0.17748	-0.336709	0.283	intergenic_variant	.	.	.	.	.	.
chr1	4668506	4668507	A	T	11969	proband	5	0.23	0.067988	-0.001231	2.604	intergenic_variant	.	.	.	.	.	.
chr1	4689578	4689579	G	C	13271	proband	4	0.44	0.130064	-0.380341	0.208	intergenic_variant	.	.	.	.	.	.
chr1	4692528	4692529	C	A	12859	proband	5	0.43	0.138159	-0.035393	2.121	intergenic_variant	.	.	.	.	.	.
chr1	4700963	4700964	A	G	13671	proband	4	0.76	0.224656	0.138941	4.902	intergenic_variant	.	.	.	.	.	.
chr1	4715086	4715087	C	T	12202	sibling	4	0.82	0.290362	0.597960	10.26	5_prime_UTR_variant	.	.	.	.	.	.
chr1	4730028	4730029	A	G	12794	proband	7	0.06	0.027942	-0.010901	2.461	intron_variant	.	.	.	.	.	.
chr1	4730989	4730990	G	A	13850	proband	7	0.07	0.032599	0.107519	4.392	intron_variant	.	.	.	.	.	.
chr1	4736003	4736004	G	A	13980	proband	5	0.11	0.088066	-0.373651	0.218	intron_variant	.	.	.	DHS_fetal_brain_enh	.	.
chr1	4756530	4756531	A	G	14425	proband	4	0.43	0.344258	0.010280	2.781	intron_variant	.	.	.	.	.	.
chr1	4757546	4757547	C	G	14404	proband	5	0.32	0.149024	-0.276454	0.428	intron_variant	.	.	.	.	.	.
chr1	4761059	4761060	C	T	14415	proband	2b	0.93	0.727818	0.200912	5.855	intron_variant	431	.	.	DHS_fetal_brain_enh	.	.
chr1	4763835	4763836	C	G	12676	proband	5	0.38	0.112328	-0.139838	1.071	intron_variant	.	.	.	.	.	.
chr1	4774906	4774907	C	T	13670	proband	5	0.19	0.148694	-0.202839	0.702	intron_variant	.	.	.	.	.	.
chr1	4787185	4787186	C	T	13515	sibling	5	0.25	0.172925	-0.209476	0.671	intron_variant	.	.	.	.	.	.
chr1	4795004	4795005	C	T	12010	sibling	4	0.56	0.448336	-0.172672	0.858	intron_variant	.	.	.	.	.	.
chr1	4798360	4798361	G	A	12803	proband	5	0.33	0.097548	-0.626686	0.034	intron_variant	.	.	.	.	.	.
chr1	4803864	4803865	T	C	13478	sibling	5	0.3	0.08868	0.263708	6.736	intron_variant	.	.	.	.	.	.
chr1	4809241	4809242	A	G	12460	sibling	5	0.3	0.20751	-0.044446	2.005	intron_variant	.	.	.	.	.	.
chr1	4812602	4812603	T	C	14123	proband	5	0.22	0.172172	-0.188682	0.771	intron_variant	.	.	.	.	.	.
chr1	4813744	4813745	G	C	14217	proband	5	0.51	0.150756	-0.373797	0.218	intron_variant	.	.	.	.	.	.
chr1	4814196	4814197	A	G	13303	proband	4	0.3	0.07926	-0.175157	0.844	intron_variant	.	.	.	.	.	.
chr1	4826347	4826348	A	G	13465	proband	5	0.31	0.091636	-0.024068	2.274	intron_variant	.	.	.	.	.	.
chr1	4829789	4829790	C	T	12766	proband	4	0.63	0.186228	-0.391818	0.192	intron_variant	.	.	.	.	.	.
chr1	4848260	4848261	G	T	13885	sibling	5	0.57	0.394269	-0.077748	1.622	3_prime_UTR_variant	.	.	.	.	.	.
chr1	4861596	4861597	C	T	14306	sibling	5	0.29	0.135053	-0.180482	0.814	intergenic_variant	.	.	.	.	.	.
chr1	4862264	4862265	G	A	13216	sibling	5	0.42	0.195594	-0.613788	0.038	intergenic_variant	.	.	.	.	.	.
chr1	4874503	4874504	C	T	12467	sibling	7	0.03	0.008868	-0.129375	1.149	intergenic_variant	.	.	.	.	.	.
chr1	4895998	4895999	C	T	12648	proband	5	0.23	0.067988	-0.138346	1.082	intergenic_variant	.	.	.	.	.	.
chr1	4913542	4913543	G	T	14051	proband	5	0.38	0.112328	0.079535	3.925	intergenic_variant	.	.	.	.	.	.
chr1	4935990	4935991	G	A	13017	proband	7	0.04	0.011824	-0.471617	0.108	intergenic_variant	.	.	.	.	.	.
chr1	4936346	4936347	A	G	12923	proband	5	0.32	0.094592	-0.048559	1.954	intergenic_variant	.	.	.	.	.	.
chr1	4939754	4939755	G	C	12438	proband	5	0.35	0.09653	0.172033	5.419	intergenic_variant	.	.	.	.	.	.
chr1	4946820	4946821	A	G	12246	proband	6	0.4	0.11824	-0.592447	0.044	intergenic_variant	.	.	.	.	.	.
chr1	4954251	4954252	G	T	14228	proband	7	0.16	0.047296	-0.748971	0.013	intergenic_variant	.	.	.	.	.	.
chr1	4957617	4957618	T	C	13071	sibling	5	0.38	0.112328	0.100526	4.276	intergenic_variant	.	.	.	.	.	.
chr1	4962471	4962472	T	A	13971	sibling	7	0.02	0.005912	-0.009344	2.484	intergenic_variant	.	.	.	.	.	.
chr1	4978866	4978867	C	G	14449	proband	5	0.37	0.109372	-0.159993	0.934	intergenic_variant	.	.	.	.	.	.
chr1	4983031	4983032	A	T	13884	proband	5	0.3	0.08868	-0.004484	2.556	intergenic_variant	.	.	.	.	.	.
chr1	4987283	4987284	G	A	11336	proband	7	0.11	0.032516	-0.157369	0.951	intergenic_variant	.	.	.	.	.	.
chr1	4989694	4989695	C	T	13671	sibling	4	0.79	0.233524	0.074235	3.835	intergenic_variant	.	.	.	.	.	.
chr1	4996444	4996445	G	A	12399	proband	5	0.13	0.058383	-0.490128	0.094	intergenic_variant	.	.	.	.	.	.
chr1	4999425	4999426	T	A	11731	sibling	3a	0.6	0.41502	-0.211078	0.664	intergenic_variant	.	.	.	.	.	.
chr1	5016697	5016698	A	G	11901	sibling	5	0.39	0.125307	-0.115130	1.266	intergenic_variant	.	.	.	.	.	.
chr1	5023499	5023500	G	A	14211	sibling	2b	0.88	0.608696	0.067748	3.726	intergenic_variant	.	.	.	.	.	.
chr1	5037555	5037556	C	A	12257	proband	5	0.15	0.048195	-0.189197	0.768	intergenic_variant	.	.	.	.	.	.
chr1	5042393	5042394	C	T	12932	proband	7	0.04	0.011824	-0.169765	0.875	intergenic_variant	.	.	.	.	.	.
chr1	5044598	5044599	C	T	13809	proband	5	0.43	0.138159	-0.131489	1.133	intergenic_variant	.	.	.	.	.	.
chr1	5044672	5044673	A	C	11897	proband	5	0.14	0.044982	-0.499970	0.088	intergenic_variant	.	.	.	.	.	.
chr1	5048472	5048473	C	T	12221	sibling	5	0.3	0.09639	0.115035	4.516	intergenic_variant	.	.	.	.	.	.
chr1	5059607	5059608	G	A	13311	proband	5	0.3	0.08868	1.542792	16.00	intergenic_variant	248	.	.	.	.	.
chr1	5060540	5060541	T	C	12462	sibling	5	0.26	0.083538	-0.408861	0.170	intergenic_variant	.	.	.	.	.	.
chr1	5087819	5087820	A	C	13981	proband	6	0.27	0.086751	0.274032	6.872	intergenic_variant	.	.	.	.	.	.
chr1	5103433	5103434	A	G	14482	sibling	6	0.44	0.130064	-0.044333	2.007	intergenic_variant	.	.	.	.	.	.
chr1	5106404	5106405	C	A	14485	sibling	7	0.0	0	-0.221485	0.620	intergenic_variant	.	.	.	.	.	.
chr1	5123616	5123617	C	T	12686	proband	7	0.06	0.019278	-0.010849	2.462	intergenic_variant	.	.	.	.	.	.
chr1	5147965	5147966	G	T	14550	sibling	5	0.67	0.198052	1.058359	13.65	intron_variant	.	.	.	.	.	.
chr1	5150495	5150496	T	G	13532	proband	5	0.27	0.079812	0.216610	6.084	intron_variant	.	.	.	.	.	.
chr1	5174327	5174328	T	G	14356	sibling	5	0.28	0.135632	0.002260	2.657	intergenic_variant	.	.	.	.	.	.
chr1	5180011	5180012	C	T	13623	sibling	4	0.54	0.159624	0.065854	3.694	intergenic_variant	.	.	.	.	.	.
chr1	5183158	5183159	T	A	14653	sibling	6	0.23	0.067988	-0.272011	0.441	intergenic_variant	.	.	.	.	.	.
chr1	5196573	5196574	C	T	11121	proband	5	0.18	0.057834	-0.367617	0.228	intergenic_variant	.	.	.	.	.	.
chr1	5201715	5201716	C	T	13684	sibling	5	0.44	0.141372	-0.609424	0.039	intergenic_variant	.	.	.	.	.	.
chr1	5211687	5211688	G	C	14116	proband	5	0.37	0.255929	1.251587	14.69	intergenic_variant	239	.	.	.	.	.
chr1	5221622	5221623	G	T	13177	sibling	2b	0.78	0.57681	0.224863	6.201	intergenic_variant	.	.	.	.	.	.
chr1	5223313	5223314	C	A	14252	sibling	5	0.33	0.106029	-0.352351	0.253	intergenic_variant	.	.	.	.	.	.
chr1	5242339	5242340	G	A	11694	proband	7	0.0	0	-0.192988	0.749	intergenic_variant	.	.	.	.	.	.
chr1	5246637	5246638	A	G	11424	proband	7	0.18	0.053208	0.231281	6.292	intergenic_variant	.	.	.	.	.	.
chr1	5256519	5256520	G	A	13066	proband	5	0.29	0.093177	-0.411774	0.166	intergenic_variant	.	.	.	.	.	.
chr1	5259311	5259312	G	A	11333	proband	5	0.21	0.057918	-0.819515	0.008	intergenic_variant	.	.	.	.	.	.
chr1	5259661	5259662	G	A	14195	sibling	5	0.21	0.057918	-0.368862	0.226	intergenic_variant	.	.	.	.	.	.
chr1	5262583	5262584	G	A	12346	sibling	5	0.32	0.094592	-0.088263	1.514	intergenic_variant	.	.	.	.	.	.
chr1	5269353	5269354	G	T	13631	proband	7	0.48	0.141888	-0.199331	0.718	intergenic_variant	.	.	.	.	.	.
chr1	5275891	5275892	A	C	14354	sibling	6	0.42	0.124152	0.611489	10.37	intergenic_variant	.	.	.	.	.	.
chr1	5284178	5284179	G	T	14691	sibling	5	0.39	0.181623	-0.022893	2.290	intergenic_variant	.	.	.	.	.	.
chr1	5298136	5298137	C	A	13934	proband	7	0.05	0.01478	-0.358870	0.242	intergenic_variant	.	.	.	.	.	.
chr1	5311644	5311645	G	A	12780	sibling	5	0.52	0.153712	-0.474438	0.106	intergenic_variant	.	.	.	.	.	.
chr1	5330108	5330109	C	A	12581	sibling	5	0.16	0.047296	-0.405744	0.174	intergenic_variant	.	.	.	.	.	.
chr1	5355822	5355823	A	G	12070	sibling	5	0.46	0.222824	0.792692	11.81	intergenic_variant	.	.	.	.	.	.
chr1	5382166	5382167	A	C	14370	proband	6	0.5	0.1478	0.132514	4.800	intergenic_variant	.	.	.	.	.	.
chr1	5382751	5382752	G	A	11700	proband	5	0.15	0.04434	0.103446	4.325	intergenic_variant	.	.	.	.	.	.
chr1	5440859	5440860	A	C	13972	sibling	5	0.41	0.131733	-0.237346	0.557	intergenic_variant	.	.	.	.	.	.
chr1	5441369	5441370	G	A	11456	sibling	5	0.11	0.035343	0.027853	3.062	intergenic_variant	.	.	.	.	.	.
chr1	5456605	5456606	C	T	14551	proband	5	0.37	0.109372	0.132983	4.807	intergenic_variant	.	.	.	.	.	.
chr1	5456644	5456645	G	A	13319	sibling	3a	0.6	0.17736	0.117776	4.561	intergenic_variant	.	.	.	.	.	.
chr1	5464208	5464209	C	T	13939	proband	4	0.86	0.594862	-0.340096	0.276	intergenic_variant	.	.	.	.	.	.
chr1	5489703	5489704	G	A	11659	proband	7	0.39	0.087048	-0.194226	0.743	intergenic_variant	.	.	.	.	.	.
chr1	5498516	5498517	G	A	12329	sibling	7	0.09	0.028917	-0.391276	0.192	intergenic_variant	.	.	.	.	.	.
chr1	5510423	5510424	C	A	12324	sibling	5	0.27	0.079812	-0.172798	0.857	intergenic_variant	.	.	.	.	.	.
chr1	5521871	5521872	G	A	13230	proband	5	0.31	0.091636	-0.137139	1.090	intergenic_variant	.	.	.	.	.	.
chr1	5529170	5529171	T	C	11300	proband	5	0.21	0.062076	-0.453132	0.123	intergenic_variant	.	.	.	.	.	.
chr1	5533592	5533593	G	A	14394	sibling	7	0.11	0.032516	-0.200545	0.712	intergenic_variant	.	.	.	.	.	.
chr1	5535262	5535263	G	A	14066	sibling	7	0.04	0.011824	-0.184738	0.792	intergenic_variant	.	.	.	.	.	.
chr1	5537859	5537860	G	A	11868	sibling	4	0.42	0.188622	-0.647660	0.029	intergenic_variant	.	.	.	.	.	.
chr1	5538256	5538257	C	T	13534	sibling	4	0.79	0.367903	-0.114853	1.268	intergenic_variant	.	.	.	.	.	.
chr1	5539408	5539409	C	T	14525	proband	4	0.6	0.26946	-0.443378	0.132	intergenic_variant	.	.	.	.	.	.
chr1	5546363	5546364	G	A	12493	sibling	3a	0.41	0.091512	0.027205	3.052	intergenic_variant	.	.	.	.	.	.
chr1	5557394	5557395	C	G	14086	proband	5	0.2	0.08982	-0.213710	0.653	downstream_gene_variant	.	.	.	.	.	.
chr1	5562221	5562222	G	T	13813	sibling	5	0.11	0.051227	-0.089271	1.504	intergenic_variant	.	.	.	.	.	.
chr1	5568049	5568050	T	G	11056	proband	6	0.29	0.085724	-0.012045	2.444	intergenic_variant	.	.	.	.	.	.
chr1	5568050	5568051	A	T	11056	proband	6	0.23	0.067988	-0.006982	2.518	intergenic_variant	.	.	.	.	.	.
chr1	5568052	5568053	T	G	11056	proband	6	0.22	0.065032	-0.016447	2.381	intergenic_variant	.	.	.	.	.	.
chr1	5577091	5577092	G	T	13813	sibling	2b	0.84	0.377244	-0.414801	0.163	intergenic_variant	.	.	.	.	.	.
chr1	5577115	5577116	T	C	13813	sibling	4	0.59	0.264969	-0.146977	1.020	intergenic_variant	.	.	.	.	.	.
chr1	5577806	5577807	T	A	13602	sibling	7	0.02	0.005912	-0.244941	0.529	intergenic_variant	.	.	.	.	.	.
chr1	5593252	5593253	C	T	14554	proband	5	0.35	0.10346	-0.454583	0.122	intergenic_variant	.	.	.	.	.	.
chr1	5599517	5599518	C	T	11047	sibling	4	0.46	0.135976	-0.047026	1.973	intergenic_variant	.	.	.	.	.	.
chr1	5617101	5617102	G	T	12510	sibling	5	0.31	0.091636	-0.207710	0.679	intergenic_variant	.	.	.	.	.	.
chr1	5631122	5631123	C	T	13304	sibling	2b	0.72	0.498024	0.114226	4.503	intergenic_variant	.	.	.	.	.	.
chr1	5653591	5653592	G	A	12369	sibling	5	0.21	0.067473	-0.669496	0.024	intron_variant	.	.	.	.	.	.
chr1	5657737	5657738	G	T	13341	sibling	3a	0.66	0.48807	0.064387	3.670	intron_variant	.	.	.	.	.	.
chr1	5667655	5667656	A	G	12788	sibling	4	0.56	0.165536	-0.202580	0.703	intron_variant	.	.	.	.	.	.
chr1	5675027	5675028	A	G	14412	sibling	5	0.12	0.038556	-0.167960	0.886	intron_variant	.	.	.	.	.	.
chr1	5703330	5703331	T	C	14032	sibling	5	0.37	0.109372	0.074261	3.836	intron_variant	.	.	.	.	.	.
chr1	5705369	5705370	G	A	13587	sibling	5	0.35	0.112455	-0.114807	1.268	intron_variant	.	.	.	.	.	.
chr1	5707985	5707986	C	T	14473	sibling	5	0.32	0.094592	-0.494649	0.091	intron_variant	.	.	.	.	.	.
chr1	5720093	5720094	G	A	12997	sibling	5	0.28	0.125748	-0.136286	1.097	intron_variant	.	.	.	.	.	.
chr1	5721929	5721930	C	T	11798	proband	4	0.35	0.1932	-0.024420	2.269	intron_variant	.	.	.	.	.	.
chr1	5727374	5727375	C	G	13720	sibling	5	0.35	0.162995	-0.135367	1.104	intron_variant	.	.	.	.	.	.
chr1	5728639	5728640	C	G	11804	proband	4	0.33	0.097548	0.004563	2.693	upstream_gene_variant	.	.	.	.	.	.
chr1	5731881	5731882	A	G	12189	sibling	6	0.2	0.06426	-0.242124	0.540	upstream_gene_variant	.	.	.	.	.	.
chr1	5731886	5731887	C	T	14530	sibling	6	0.13	0.041769	0.116600	4.541	upstream_gene_variant	.	.	.	.	.	.
chr1	5734118	5734119	C	T	13258	proband	5	0.33	0.097548	-0.148594	1.009	intergenic_variant	.	.	.	.	.	.
chr1	5734545	5734546	A	C	12189	sibling	6	0.07	0.020692	0.107061	4.384	intergenic_variant	.	.	.	.	.	.
chr1	5734551	5734552	T	A	12189	sibling	6	0.3	0.08868	0.090822	4.114	intergenic_variant	.	.	.	.	.	.
chr1	5734680	5734681	G	A	13663	sibling	6	0.18	0.053208	-0.268238	0.452	intergenic_variant	.	.	.	.	.	.
chr1	5734952	5734953	T	C	12676	proband	5	0.16	0.047296	0.319004	7.457	intergenic_variant	.	.	.	.	.	.
chr1	5735151	5735152	C	A	13944	sibling	5	0.23	0.111412	0.013797	2.836	intergenic_variant	.	.	.	.	.	.
chr1	5735156	5735157	C	G	13944	sibling	5	0.43	0.208292	-0.067472	1.733	intergenic_variant	.	.	.	.	.	.
chr1	5750688	5750689	G	A	11642	proband	2b	0.2	0.13834	0.094560	4.177	regulatory_region_variant	.	.	.	.	.	.
chr1	5773223	5773224	C	A	11195	sibling	5	0.26	0.083538	-0.385496	0.201	intergenic_variant	.	.	.	.	.	.
chr1	5781484	5781485	C	T	12621	sibling	5	0.16	0.071856	-0.534097	0.068	intergenic_variant	.	.	.	.	.	.
chr1	5790766	5790767	G	A	11413	sibling	5	0.29	0.093177	-0.231295	0.580	intergenic_variant	.	.	.	.	.	.
chr1	5791472	5791473	G	A	13349	sibling	5	0.14	0.041384	-0.152367	0.984	intergenic_variant	.	.	.	.	.	.
chr1	5792221	5792222	T	C	13763	sibling	6	0.49	0.144844	0.393790	8.321	intergenic_variant	.	.	.	.	.	.
chr1	5799809	5799810	A	G	14631	sibling	5	0.3	0.09639	-0.259671	0.479	intergenic_variant	.	.	.	.	.	.
chr1	5803834	5803835	G	A	14490	sibling	5	0.34	0.25143	0.005511	2.707	intergenic_variant	.	.	.	.	.	.
chr1	5815920	5815921	C	G	13515	proband	2b	0.62	0.278442	-0.279404	0.419	intergenic_variant	.	.	.	.	.	.
chr1	5815983	5815984	A	G	12235	proband	3a	0.62	0.278442	-0.098323	1.416	intergenic_variant	.	.	.	.	.	.
chr1	5818976	5818977	C	T	12969	proband	3a	0.59	0.161424	-0.376966	0.213	intergenic_variant	.	.	.	.	.	.
chr1	5833952	5833953	G	A	13534	sibling	5	0.27	0.199665	-0.493516	0.092	intergenic_variant	.	.	.	.	.	.
chr1	5837122	5837123	G	A	12836	sibling	5	0.3	0.08868	-0.062452	1.790	intergenic_variant	.	.	.	.	.	.
chr1	5853656	5853657	C	A	14586	sibling	5	0.33	0.091014	-0.451642	0.125	intergenic_variant	.	.	.	.	.	.
chr1	5865762	5865763	T	C	12368	sibling	5	0.54	0.159624	0.266658	6.775	intergenic_variant	.	.	.	.	.	.
chr1	5868364	5868365	C	G	13922	proband	5	0.52	0.359684	-0.326233	0.304	intergenic_variant	.	.	.	.	.	.
chr1	5873517	5873518	G	A	14467	sibling	4	0.48	0.26496	-0.250363	0.510	downstream_gene_variant	.	.	.	.	.	.
chr1	5874656	5874657	G	A	12892	proband	5	0.35	0.10346	-0.207821	0.679	downstream_gene_variant	.	.	.	.	.	.
chr1	5882509	5882510	G	A	12832	sibling	5	0.2	0.08982	-0.267356	0.455	intergenic_variant	.	.	.	.	.	.
chr1	5882907	5882908	C	A	11577	proband	5	0.31	0.139221	-0.039003	2.074	intergenic_variant	.	.	.	.	.	.
chr1	5889146	5889147	A	G	11537	proband	7	0.05	0.01478	-0.070744	1.697	intergenic_variant	.	.	.	.	.	.
chr1	5889162	5889163	T	C	14634	proband	7	0.05	0.01478	-0.064446	1.767	intergenic_variant	.	.	.	.	.	.
chr1	5908073	5908074	G	C	14051	sibling	7	0.08	0.023648	0.001636	2.648	intergenic_variant	.	.	.	.	.	.
chr1	5924238	5924239	G	A	11714	sibling	5	0.21	0.055482	-0.486874	0.097	non_coding_transcript_exon_variant	.	.	.	.	.	.
chr1	5935618	5935619	G	A	14664	proband	2b	0.61	0.161162	0.151592	5.102	intron_variant	.	.	.	.	.	.
chr1	5953795	5953796	G	C	14122	proband	3a	0.56	0.165536	-0.098725	1.413	intron_variant	.	.	.	.	.	.
chr1	5960323	5960324	T	C	11002	proband	5	0.33	0.086691	0.008404	2.752	intron_variant	.	.	.	.	.	.
chr1	5963957	5963958	G	A	14570	sibling	4	0.52	0.272168	-0.292247	0.384	intron_variant	.	.	.	.	.	.
chr1	5987743	5987744	C	T	14290	sibling	5	0.4	0.20936	0.345249	7.774	missense_variant	.	tolerated(0.53)	benign(0.091)	.	.	.
chr1	5991426	5991427	T	C	12483	proband	7	0.01	0.002956	-0.415004	0.162	intron_variant	.	.	.	.	.	.
chr1	5996132	5996133	G	C	14210	proband	6	0.23	0.103293	0.067122	3.716	intron_variant	.	.	.	.	.	.
chr1	5998224	5998225	C	T	14479	proband	4	0.27	0.088587	-0.382128	0.205	intron_variant	.	.	.	.	.	.
chr1	5998743	5998744	G	C	12483	proband	5	0.21	0.163065	-0.091955	1.477	intron_variant	.	.	.	DHS_fetal_brain_enh	.	.
chr1	5999307	5999308	A	G	13447	sibling	5	0.22	0.110924	1.091552	13.84	intron_variant	239	.	.	.	.	.
chr1	6005285	6005286	G	A	11257	sibling	4	0.34	0.177956	0.039842	3.259	intron_variant	.	.	.	.	.	.
chr1	6005834	6005835	G	A	11218	proband	5	0.23	0.060766	-0.542006	0.064	intron_variant	.	.	.	.	.	.
chr1	6011588	6011589	G	A	14017	sibling	2b	0.43	0.112961	-0.066437	1.745	intron_variant	.	.	.	.	.	.
chr1	6023037	6023038	C	T	13077	proband	5	0.34	0.089828	-0.152763	0.981	intron_variant	.	.	.	.	.	.
chr1	6032508	6032509	G	A	14009	proband	5	0.13	0.060541	0.028250	3.069	intron_variant	.	.	.	.	.	.
chr1	6035164	6035165	C	T	11842	sibling	4	0.42	0.248892	-0.103745	1.366	intron_variant	.	.	.	.	.	.
chr1	6051007	6051008	G	A	11947	proband	3a	0.6	0.09834	0.378778	8.157	intron_variant	.	.	.	.	.	KCNAB2
chr1	6055828	6055829	G	C	12090	sibling	4	0.65	0.14508	0.833334	12.11	intron_variant	.	.	.	.	.	.
chr1	6065817	6065818	A	G	13631	sibling	4	0.64	0.512384	-0.226016	0.601	intron_variant	.	.	.	.	.	.
chr1	6070032	6070033	C	G	13064	sibling	4	0.84	0.377244	-0.135325	1.104	intron_variant	.	.	.	.	.	.
chr1	6071203	6071204	G	T	13809	proband	2b	0.32	0.256192	0.111136	4.452	intron_variant	.	.	.	.	.	.
chr1	6076663	6076664	G	A	14601	sibling	4	0.72	0.335304	0.261785	6.711	intron_variant	.	.	.	.	.	.
chr1	6083097	6083098	A	G	14283	sibling	7	0.01	0.002956	-0.033951	2.140	intron_variant	.	.	.	.	.	.
chr1	6096406	6096407	A	G	14460	proband	5	0.39	0.115284	0.096062	4.202	intron_variant	.	.	.	.	.	.
chr1	6099666	6099667	T	C	12412	sibling	5	0.27	0.121257	0.101511	4.293	intron_variant	.	.	.	.	.	.
chr1	6106156	6106157	C	T	11178	proband	4	0.59	0.472354	-0.020914	2.318	5_prime_UTR_variant	.	.	.	.	.	.
chr1	6106296	6106297	C	T	11563	proband	3a	0.58	0.270106	-0.162600	0.918	intron_variant	.	.	.	.	.	.
chr1	6116825	6116826	C	G	13317	proband	5	0.22	0.065032	-0.025926	2.248	intron_variant	.	.	.	.	.	.
chr1	6122783	6122784	G	A	13498	sibling	4	0.48	0.141888	0.030050	3.098	intron_variant	.	.	.	.	.	.
chr1	6123223	6123224	C	T	14444	sibling	5	0.55	0.16258	-0.418620	0.158	intron_variant	.	.	.	.	.	.
chr1	6123225	6123226	C	G	14444	sibling	5	0.56	0.165536	-0.114435	1.272	intron_variant	.	.	.	.	.	.
chr1	6125162	6125163	T	C	14167	proband	4	0.61	0.216001	0.044568	3.338	intron_variant	.	.	.	.	.	.
chr1	6131678	6131679	C	A	12864	sibling	4	0.55	0.44033	-0.008652	2.494	intron_variant	.	.	.	.	.	.
chr1	6131679	6131680	A	T	12864	sibling	4	0.6	0.48036	-0.019223	2.342	intron_variant	.	.	.	.	.	.
chr1	6134360	6134361	G	A	12610	sibling	3a	0.39	0.231114	-0.014071	2.415	intron_variant	.	.	.	.	.	.
chr1	6144056	6144057	A	G	12366	proband	4	0.17	0.136102	-0.026121	2.246	intron_variant	.	.	.	DHS_fetal_brain_enh	.	.
chr1	6149368	6149369	G	A	12770	sibling	3a	0.61	0.421937	-0.053839	1.890	intron_variant	.	.	.	.	.	.
chr1	6154468	6154469	G	A	14507	proband	4	0.9	0.23643	3.844138	26.7	missense_variant	.	deleterious(0.01)	benign(0.319)	.	.	.
chr1	6155261	6155262	G	A	12715	sibling	3a	0.63	0.342279	-0.292582	0.383	intron_variant	.	.	.	.	.	.
chr1	6162566	6162567	G	A	11720	sibling	4	0.78	0.254046	0.001914	2.652	3_prime_UTR_variant	.	.	.	.	.	.
chr1	6174186	6174187	C	T	13471	sibling	6	0.28	0.082768	0.208817	5.971	intron_variant	.	.	.	.	.	.
chr1	6182426	6182427	C	T	13915	proband	5	0.28	0.146552	-0.465548	0.113	intron_variant	.	.	.	.	.	.
chr1	6199480	6199481	G	A	11484	proband	5	0.62	0.183272	-0.053666	1.892	intron_variant	.	.	.	.	.	.
chr1	6213833	6213834	T	C	14566	sibling	5	0.56	0.251496	0.021943	2.966	intron_variant	.	.	.	.	.	.
chr1	6221692	6221693	G	A	14134	sibling	4	0.74	0.375772	0.353854	7.875	intron_variant	.	.	.	.	.	.
chr1	6223965	6223966	C	T	13807	proband	4	0.78	0.127842	-0.644287	0.030	intron_variant	.	.	.	.	.	.
chr1	6224263	6224264	G	A	13788	sibling	4	0.67	0.237247	-0.570622	0.052	intron_variant	.	.	.	.	.	.
chr1	6229645	6229646	C	T	13602	sibling	2b	0.62	0.348068	-0.537526	0.066	intron_variant	.	.	.	.	.	.
chr1	6231185	6231186	T	C	11511	sibling	3a	0.32	0.162496	0.059659	3.590	intron_variant	.	.	.	.	.	.
chr1	6237145	6237146	G	A	14572	sibling	5	0.28	0.142184	0.375852	8.124	intron_variant	.	.	.	.	.	.
chr1	6240016	6240017	C	T	12150	proband	4	0.77	0.28798	2.811515	23.2	missense_variant	612	deleterious_low_confidence(0.01)	benign(0.015)	.	DHS_fetal_brain_prom	.
chr1	6254925	6254926	C	G	12953	proband	4	0.61	0.161162	0.067824	3.727	intron_variant	.	.	.	.	.	.
chr1	6273162	6273163	T	A	14563	sibling	4	0.8	0.15776	3.281867	24.4	missense_variant	548	deleterious(0.03)	probably_damaging(0.942)	.	.	.
chr1	6278193	6278194	C	T	13364	proband	2b	0.38	0.170658	-0.133872	1.115	intron_variant	.	.	.	.	.	.
chr1	6279634	6279635	C	T	13077	proband	5	0.68	0.305388	0.009206	2.764	3_prime_UTR_variant	.	.	.	.	.	.
chr1	6281718	6281719	G	A	13543	proband	4	0.53	0.277402	-0.090202	1.495	3_prime_UTR_variant	.	.	.	.	.	.
chr1	6283261	6283262	G	C	13077	proband	4	0.67	0.177014	-0.135524	1.102	3_prime_UTR_variant	.	.	.	.	.	.
chr1	6300232	6300233	C	T	11462	proband	2b	0.52	0.169364	0.218070	6.104	upstream_gene_variant	.	.	.	.	.	.
chr1	6323031	6323032	A	G	13805	proband	4	0.43	0.344258	-0.156561	0.956	upstream_gene_variant	.	.	.	DHS_fetal_brain_enh	.	.
chr1	6323083	6323084	G	C	13805	proband	4	0.54	0.432324	-0.042029	2.036	upstream_gene_variant	.	.	.	DHS_fetal_brain_enh	.	.
chr1	6331058	6331059	C	T	13966	proband	4	0.36	0.281736	0.212203	6.020	intron_variant	.	.	.	.	.	.
chr1	6333204	6333205	G	A	13063	sibling	4	0.64	0.500864	0.079154	3.918	intron_variant	.	.	.	.	.	.
chr1	6342700	6342701	G	A	13133	sibling	5	0.34	0.100504	0.067232	3.718	intron_variant	.	.	.	.	.	.
chr1	6347113	6347114	G	A	13252	sibling	7	0.0	0	-0.003190	2.575	intron_variant	.	.	.	.	.	.
chr1	6349697	6349698	T	C	13576	sibling	7	0.01	0.002956	-0.234880	0.567	intron_variant	.	.	.	.	.	.
chr1	6358212	6358213	G	C	12228	sibling	7	0.02	0.005912	0.024155	3.002	intron_variant	.	.	.	.	.	.
chr1	6361914	6361915	C	T	13560	sibling	4	0.63	0.329742	-0.230679	0.583	intron_variant	.	.	.	.	.	.
chr1	6399995	6399996	C	T	13015	sibling	6	0.35	0.157185	-0.497178	0.090	intron_variant	.	.	.	.	.	.
chr1	6404214	6404215	G	T	13980	sibling	2b	0.5	0.13135	-0.016526	2.380	intron_variant	.	.	.	.	.	.
chr1	6415636	6415637	G	C	14467	sibling	4	0.59	0.436305	0.001303	2.643	intron_variant	.	.	.	.	.	.
chr1	6425318	6425319	C	T	14634	proband	4	0.28	0.193676	-0.109867	1.311	intron_variant	.	.	.	.	.	.
chr1	6432686	6432687	T	A	14031	sibling	5	0.31	0.091636	0.102516	4.309	intron_variant	.	.	.	.	.	.
chr1	6437220	6437221	A	T	14420	sibling	5	0.57	0.168492	0.260572	6.694	intron_variant	.	.	.	.	.	.
chr1	6447402	6447403	A	C	11711	sibling	2b	0.36	0.161676	0.123364	4.652	intron_variant	.	.	.	.	.	.
chr1	6449433	6449434	C	A	13316	proband	4	0.47	0.138932	0.059579	3.589	intron_variant	.	.	.	.	.	.
chr1	6454722	6454723	A	C	13316	proband	5	0.43	0.216806	0.002344	2.659	upstream_gene_variant	.	.	.	.	.	ACOT7
chr1	6470387	6470388	A	T	13330	proband	3a	0.75	0.240975	-0.018015	2.359	downstream_gene_variant	.	.	.	.	.	.
chr1	6478657	6478658	G	A	12372	proband	4	0.75	0.207675	0.301055	7.227	3_prime_UTR_variant	.	.	.	.	.	.
chr1	6510652	6510653	G	A	11329	proband	4	0.65	0.211705	-0.129546	1.148	intron_variant	.	.	.	.	.	.
chr1	6514565	6514566	G	T	11446	sibling	4	0.9	0.32886	1.814788	17.56	intron_variant	695	.	.	.	.	.
chr1	6528057	6528058	G	A	12692	sibling	4	0.57	0.287052	-0.132832	1.123	synonymous_variant	.	.	.	.	.	.
chr1	6582175	6582176	T	C	12091	sibling	4	0.46	0.135976	-0.630425	0.033	3_prime_UTR_variant	.	.	.	.	.	.
chr1	6584322	6584323	A	G	13886	proband	4	0.19	0.069559	0.060808	3.609	3_prime_UTR_variant	.	.	.	.	.	.
chr1	6592233	6592234	C	G	14310	sibling	4	0.72	0.189144	-0.119721	1.227	intron_variant	.	.	.	.	.	.
chr1	6611291	6611292	G	A	11305	sibling	7	0.08	0.021136	-0.219425	0.628	intron_variant	.	.	.	.	.	.
chr1	6616736	6616737	T	C	12585	proband	6	0.05	0.01478	-0.230565	0.583	intron_variant	.	.	.	.	.	.
chr1	6616741	6616742	T	G	12585	proband	7	0.03	0.008868	-0.510668	0.081	intron_variant	.	.	.	.	.	.
chr1	6626929	6626930	C	T	11665	sibling	2b	0.75	0.197775	0.025080	3.017	intron_variant	.	.	.	.	.	.
chr1	6633390	6633391	C	T	13466	proband	5	0.64	0.189184	-0.109303	1.316	intron_variant	.	.	.	.	.	.
chr1	6635603	6635604	A	G	13152	sibling	7	0.06	0.017736	0.103666	4.328	intron_variant	.	.	.	.	.	.
chr1	6637802	6637803	G	A	14246	sibling	7	0.03	0.013473	-0.644404	0.030	intron_variant	.	.	.	.	.	.
chr1	6637812	6637813	G	A	13216	sibling	6	0.01	0.004491	-0.285932	0.401	intron_variant	.	.	.	.	.	.
chr1	6653605	6653606	C	T	12299	sibling	4	0.89	0.483537	2.936913	23.5	missense_variant	409	tolerated(0.18)	possibly_damaging(0.905)	.	.	.
chr1	6672951	6672952	G	C	13152	sibling	4	0.34	0.266084	0.417189	8.570	intron_variant	.	.	.	.	DHS_fetal_brain_prom	PHF13
chr1	6682904	6682905	C	T	13637	proband	3a	0.42	0.255108	-0.255114	0.494	3_prime_UTR_variant	.	.	.	.	.	.
chr1	6687770	6687771	T	C	13374	proband	5	0.14	0.036778	-0.207126	0.682	intron_variant	.	.	.	.	.	.
chr1	6688356	6688357	C	T	13831	proband	4	0.5	0.2963	-0.002558	2.584	non_coding_transcript_exon_variant	.	.	.	.	.	.
chr1	6706351	6706352	G	A	12329	sibling	4	0.35	0.09247	-0.478081	0.103	intron_variant	.	.	.	.	.	.
chr1	6710772	6710773	A	G	13153	proband	7	0.0	0	0.003112	2.670	intron_variant	.	.	.	.	.	.
chr1	6726224	6726225	T	C	12437	proband	5	0.36	0.215964	0.028504	3.073	intron_variant	.	.	.	.	.	.
chr1	6729011	6729012	A	C	13931	proband	3a	0.65	0.17173	-0.292445	0.384	intron_variant	.	.	.	.	.	.
chr1	6729018	6729019	A	G	13931	proband	3a	0.59	0.155878	-0.231043	0.581	intron_variant	.	.	.	.	.	.
chr1	6734512	6734513	C	T	14026	proband	5	0.67	0.177014	0.114623	4.509	intron_variant	.	.	.	.	.	.
chr1	6734712	6734713	G	A	12007	proband	4	0.55	0.14531	-0.011445	2.453	intron_variant	.	.	.	.	.	.
chr1	6741964	6741965	G	A	13945	proband	3a	0.43	0.127108	0.069982	3.764	intron_variant	.	.	.	.	.	.
chr1	6743664	6743665	A	G	12703	proband	4	0.6	0.26946	0.101086	4.285	intron_variant	.	.	.	.	.	.
chr1	6756535	6756536	G	C	13813	proband	3a	0.32	0.094592	0.014650	2.850	intron_variant	.	.	.	.	.	.
chr1	6761134	6761135	C	A	12695	sibling	2b	0.59	0.34338	0.259597	6.681	intron_variant	.	.	.	.	.	.
chr1	6763093	6763094	A	G	13340	proband	4	0.28	0.224168	0.387466	8.253	upstream_gene_variant	.	.	.	.	.	DNAJC11
chr1	6763820	6763821	A	G	13822	sibling	5	0.21	0.163065	-0.474100	0.106	upstream_gene_variant	.	.	.	.	.	.
chr1	6801838	6801839	C	T	11446	sibling	4	0.66	0.195096	0.111437	4.457	intergenic_variant	.	.	.	.	.	.
chr1	6803438	6803439	G	T	12552	sibling	4	0.47	0.376282	-0.305668	0.350	regulatory_region_variant	.	.	.	.	.	.
chr1	6817147	6817148	G	A	14316	proband	5	0.27	0.086751	-0.170660	0.870	downstream_gene_variant	.	.	.	.	.	.
chr1	6817910	6817911	T	C	11469	proband	4	0.81	0.44712	1.358447	15.19	regulatory_region_variant	270	.	.	.	.	.
chr1	6821189	6821190	A	T	14284	proband	7	0.02	0.005912	0.237905	6.385	intergenic_variant	.	.	.	.	.	.
chr1	6830705	6830706	G	A	13053	sibling	4	0.7	0.11473	-0.010425	2.468	regulatory_region_variant	.	.	.	.	.	.
chr1	6836360	6836361	G	C	11556	sibling	3a	0.43	0.138159	-0.462128	0.116	intergenic_variant	.	.	.	.	.	.
chr1	6838568	6838569	A	G	11205	proband	5	0.23	0.073899	0.536206	9.712	intergenic_variant	.	.	.	.	.	.
chr1	6843804	6843805	G	A	13855	sibling	4	0.68	0.39576	1.058245	13.65	upstream_gene_variant	.	.	.	.	.	.
chr1	6849171	6849172	C	T	11368	proband	4	0.75	0.44445	1.754791	17.13	intron_variant	.	.	.	DHS_fetal_brain_enh	.	.
chr1	6850079	6850080	G	C	13053	sibling	4	0.56	0.251496	-0.800939	0.009	intron_variant	.	.	.	.	.	.
chr1	6852259	6852260	C	T	14178	sibling	4	0.61	0.273951	-0.253417	0.500	intron_variant	.	.	.	.	.	.
chr1	6856348	6856349	C	T	14578	proband	3a	0.7	0.32599	0.251142	6.567	intron_variant	.	.	.	.	.	.
chr1	6858336	6858337	C	T	12621	sibling	3a	0.6	0.17736	-0.721380	0.016	intron_variant	.	.	.	.	.	.
chr1	6888925	6888926	A	G	11411	proband	7	0.01	0.002956	0.049070	3.413	intron_variant	.	.	.	.	.	.
chr1	6898397	6898398	A	G	11863	sibling	5	0.13	0.096135	-0.093856	1.459	intron_variant	.	.	.	.	.	.
chr1	6898423	6898424	C	A	13771	proband	5	0.35	0.258825	0.140173	4.922	intron_variant	.	.	.	.	.	.
chr1	6899547	6899548	C	G	13064	proband	5	0.42	0.110964	0.352679	7.861	intron_variant	.	.	.	.	.	.
chr1	6902318	6902319	G	A	12852	sibling	5	0.66	0.173382	0.325872	7.542	intron_variant	.	.	.	.	.	.
chr1	6909955	6909956	G	A	12303	sibling	6	0.22	0.065032	-0.324168	0.308	intron_variant	.	.	.	.	.	.
chr1	6918571	6918572	A	T	14517	proband	7	0.0	0	0.162296	5.269	intron_variant	.	.	.	.	.	.
chr1	6922390	6922391	C	T	14356	sibling	5	0.08	0.023648	-0.042172	2.034	intron_variant	.	.	.	.	.	.
chr1	6942723	6942724	G	A	14012	proband	5	0.37	0.109372	0.171923	5.418	intron_variant	.	.	.	.	.	.
chr1	6950554	6950555	A	G	14085	proband	3a	0.32	0.143712	-0.025399	2.256	intron_variant	.	.	.	.	.	.
chr1	6954128	6954129	G	A	14564	proband	5	0.37	0.166167	0.555656	9.884	intron_variant	.	.	.	.	.	.
chr1	6981625	6981626	A	G	11299	proband	5	0.5	0.1478	0.224653	6.198	intron_variant	.	.	.	.	.	.
chr1	6982617	6982618	C	T	14697	proband	4	0.55	0.44033	-0.251353	0.507	intron_variant	.	.	.	DHS_fetal_brain_enh	.	.
chr1	6982649	6982650	G	T	13926	sibling	2b	0.83	0.664498	-0.147316	1.018	intron_variant	.	.	.	DHS_fetal_brain_enh	.	.
chr1	6986331	6986332	G	C	13371	sibling	4	0.67	0.300897	0.141662	4.946	intron_variant	.	.	.	.	.	.
chr1	7004471	7004472	A	G	12686	sibling	5	0.29	0.085724	-0.044054	2.010	intron_variant	.	.	.	.	.	.
chr1	7013224	7013225	C	T	12185	sibling	5	0.25	0.184875	0.039996	3.262	intron_variant	.	.	.	.	.	.
chr1	7037751	7037752	C	T	14149	proband	5	0.25	0.0739	0.150701	5.088	intron_variant	.	.	.	.	.	.
chr1	7048086	7048087	T	C	12529	sibling	4	0.38	0.273904	0.838680	12.15	intron_variant	.	.	.	.	.	.
chr1	7051759	7051760	A	T	11219	proband	3a	0.7	0.20692	1.271388	14.78	intron_variant	.	.	.	.	.	.
chr1	7059630	7059631	C	T	12955	sibling	5	0.17	0.050252	-0.699822	0.019	intron_variant	.	.	.	.	.	.
chr1	7071530	7071531	C	G	13750	sibling	5	0.29	0.135053	-0.345543	0.266	intron_variant	.	.	.	.	.	.
chr1	7084041	7084042	T	C	13889	sibling	3a	0.57	0.168492	-0.161540	0.925	intron_variant	.	.	.	.	.	.
chr1	7084062	7084063	T	G	12837	sibling	3a	0.36	0.106416	-0.035648	2.118	intron_variant	.	.	.	.	.	.
chr1	7104719	7104720	C	T	14566	proband	5	0.27	0.074466	0.459955	9.002	intron_variant	.	.	.	.	.	.
chr1	7120247	7120248	C	T	13600	proband	3a	0.51	0.377145	-0.162432	0.919	intron_variant	.	.	.	DHS_fetal_brain_enh	.	.
chr1	7123431	7123432	C	T	11305	proband	5	0.21	0.062076	0.192713	5.734	intron_variant	.	.	.	.	.	.
chr1	7133958	7133959	A	G	11957	proband	6	0.29	0.093177	0.022151	2.970	intron_variant	.	.	.	.	.	.
chr1	7143625	7143626	A	G	11818	sibling	5	0.21	0.097797	-0.034180	2.137	intron_variant	.	.	.	.	.	.
chr1	7145737	7145738	G	A	13795	sibling	5	0.13	0.07176	-0.200476	0.713	intron_variant	.	.	.	.	.	.
chr1	7149049	7149050	C	T	13106	sibling	2c	0.81	0.263817	-0.299142	0.366	intron_variant	.	.	.	.	.	.
chr1	7154259	7154260	A	C	13374	sibling	5	0.23	0.12696	1.565289	16.10	intron_variant	371	.	.	.	.	.
chr1	7170578	7170579	T	C	12029	proband	4	0.79	0.401162	0.061267	3.617	intron_variant	.	.	.	.	.	.
chr1	7170589	7170590	T	C	13683	sibling	3a	0.79	0.401162	1.850868	17.85	intron_variant	305	.	.	.	.	.
chr1	7171726	7171727	C	T	14433	sibling	5	0.54	0.159624	-0.437667	0.138	intron_variant	.	.	.	.	.	.
chr1	7182770	7182771	C	T	14497	sibling	5	0.33	0.148203	-0.523004	0.074	intron_variant	.	.	.	.	.	.
chr1	7220038	7220039	G	T	11524	sibling	5	0.49	0.144844	-0.455711	0.121	intron_variant	.	.	.	.	.	.
chr1	7220483	7220484	C	T	14306	proband	5	0.16	0.047296	-0.268802	0.451	intron_variant	.	.	.	.	.	.
chr1	7229923	7229924	C	T	12451	sibling	6	0.27	0.079812	-0.112194	1.291	intron_variant	.	.	.	.	.	.
chr1	7230217	7230218	A	G	11420	proband	6	0.48	0.141888	0.083276	3.988	intron_variant	.	.	.	.	.	.
chr1	7242358	7242359	G	C	11561	sibling	5	0.49	0.144844	-0.137878	1.085	intron_variant	.	.	.	.	.	.
chr1	7246961	7246962	G	A	13879	proband	3a	0.72	0.323352	0.091656	4.128	intron_variant	.	.	.	DHS_fetal_brain_enh	.	.
chr1	7261792	7261793	G	T	14241	sibling	5	0.77	0.227612	-0.380971	0.207	intron_variant	.	.	.	.	.	.
chr1	7264639	7264640	G	A	13456	sibling	6	0.32	0.094592	1.013318	13.37	intron_variant	.	.	.	.	.	.
chr1	7270213	7270214	T	G	14558	proband	5	0.46	0.206586	-0.290939	0.388	intron_variant	.	.	.	.	.	.
chr1	7295111	7295112	G	A	13702	sibling	5	0.22	0.065032	0.098309	4.239	intron_variant	.	.	.	.	.	.
chr1	7312964	7312965	C	G	13390	sibling	3a	0.59	0.472354	1.450869	15.60	intron_variant	323	.	.	.	.	.
chr1	7315815	7315816	G	T	14368	sibling	4	0.83	0.574111	0.963161	13.04	intron_variant	.	.	.	.	.	.
chr1	7316322	7316323	G	C	11835	sibling	4	0.75	0.2217	0.134109	4.825	intron_variant	.	.	.	.	.	.
chr1	7316342	7316343	G	A	11265	proband	4	0.7	0.20692	-0.081399	1.583	intron_variant	.	.	.	.	.	.
chr1	7344966	7344967	C	T	13207	proband	4	0.62	0.288734	-0.245595	0.527	intron_variant	.	.	.	.	.	.
chr1	7352353	7352354	T	A	11215	sibling	5	0.35	0.27391	1.139724	14.11	intron_variant	.	.	.	.	.	.
chr1	7365211	7365212	A	G	13940	proband	6	0.21	0.062076	0.155841	5.169	intron_variant	.	.	.	.	.	.
chr1	7369055	7369056	T	C	12782	sibling	6	0.29	0.085724	-0.110635	1.305	intron_variant	.	.	.	.	.	.
chr1	7374103	7374104	G	A	13387	proband	5	0.16	0.081248	-0.418474	0.158	intron_variant	.	.	.	.	.	.
chr1	7376713	7376714	G	C	13932	sibling	4	0.33	0.097548	0.000726	2.634	intron_variant	.	.	.	.	.	.
chr1	7391625	7391626	C	T	14417	proband	5	0.25	0.080325	-0.036349	2.109	intron_variant	.	.	.	.	.	.
chr1	7399026	7399027	C	G	13865	sibling	4	0.59	0.174404	-0.059023	1.829	intron_variant	.	.	.	.	.	.
chr1	7399044	7399045	A	T	13865	sibling	4	0.42	0.124152	-0.030665	2.184	intron_variant	.	.	.	.	.	.
chr1	7417584	7417585	A	G	12053	sibling	7	0.09	0.028917	-0.095278	1.445	intron_variant	.	.	.	.	.	.
chr1	7422046	7422047	A	G	11064	proband	5	0.43	0.127108	0.009674	2.772	intron_variant	.	.	.	.	.	.
chr1	7443986	7443987	C	T	14601	proband	4	0.46	0.135976	-0.046964	1.974	intron_variant	.	.	.	.	.	.
chr1	7459254	7459255	G	A	12469	proband	4	0.63	0.435771	-0.340369	0.276	intron_variant	.	.	.	.	.	.
chr1	7476589	7476590	C	T	11634	proband	6	0.31	0.091636	-0.164402	0.907	intron_variant	.	.	.	.	.	.
chr1	7477330	7477331	C	T	12340	proband	5	0.62	0.183272	-0.058100	1.840	intron_variant	.	.	.	.	.	.
chr1	7497715	7497716	A	G	11544	proband	5	0.23	0.067988	0.520432	9.570	intron_variant	.	.	.	.	.	.
chr1	7499861	7499862	G	A	11638	sibling	4	0.65	0.19214	-0.124198	1.190	intron_variant	.	.	.	.	.	.
chr1	7508981	7508982	G	A	11441	sibling	5	0.12	0.035472	-0.424612	0.152	intron_variant	.	.	.	.	.	.
chr1	7517740	7517741	T	C	12858	sibling	5	0.14	0.065198	0.074838	3.846	intron_variant	.	.	.	.	.	.
chr1	7525469	7525470	T	C	11868	proband	7	0.06	0.019278	0.031898	3.128	intron_variant	.	.	.	.	.	.
chr1	7541103	7541104	A	G	11325	sibling	7	0.13	0.041769	0.016905	2.886	intron_variant	.	.	.	.	.	.
chr1	7542371	7542372	G	A	14327	proband	5	0.25	0.06895	-0.195430	0.737	intron_variant	.	.	.	.	.	.
chr1	7556989	7556990	C	T	11028	proband	5	0.22	0.071654	-0.221931	0.618	intron_variant	.	.	.	.	.	.
chr1	7569609	7569610	C	T	14107	sibling	4	0.54	0.274212	1.852699	17.86	intron_variant	493	.	.	DHS_fetal_brain_enh	.	.
chr1	7572090	7572091	T	C	11707	sibling	4	0.46	0.214222	-0.151038	0.992	intron_variant	.	.	.	.	.	.
chr1	7573693	7573694	G	A	13577	sibling	5	0.41	0.121196	-0.496108	0.090	intron_variant	.	.	.	.	.	.
chr1	7586282	7586283	G	A	12228	sibling	5	0.33	0.153681	-0.085449	1.542	intron_variant	.	.	.	.	.	.
chr1	7588334	7588335	A	T	14602	sibling	5	0.19	0.095798	-0.243434	0.535	intron_variant	.	.	.	.	.	.
chr1	7606820	7606821	T	C	12066	proband	5	0.8	0.23648	-0.006229	2.530	intron_variant	.	.	.	.	.	.
chr1	7615964	7615965	C	T	12650	sibling	2b	0.66	0.528396	-0.397417	0.184	intron_variant	.	.	.	DHS_fetal_brain_enh	.	.
chr1	7637515	7637516	C	T	14317	proband	4	0.68	0.470356	-0.332080	0.292	intron_variant	.	.	.	.	.	.
chr1	7641040	7641041	G	A	14154	proband	4	0.38	0.112328	-0.107238	1.335	intron_variant	.	.	.	.	.	.
chr1	7661986	7661987	C	T	14659	sibling	7	0.0	0	-0.097302	1.426	intron_variant	.	.	.	.	.	.
chr1	7665017	7665018	T	C	13944	sibling	7	0.07	0.020692	-0.079964	1.598	intron_variant	.	.	.	.	.	.
chr1	7670667	7670668	C	A	14213	proband	5	0.17	0.125715	0.037062	3.213	intron_variant	.	.	.	.	.	.
chr1	7690067	7690068	G	A	14233	sibling	2b	0.79	0.401162	-0.267604	0.454	intron_variant	.	.	.	.	.	.
chr1	7691773	7691774	G	A	12295	proband	5	0.13	0.029016	-0.144655	1.036	intron_variant	.	.	.	.	.	.
chr1	7695026	7695027	G	A	12857	sibling	5	0.25	0.116425	-0.352182	0.254	intron_variant	.	.	.	.	.	.
chr1	7705756	7705757	G	A	12011	sibling	4	0.46	0.368276	-0.396264	0.186	intron_variant	.	.	.	DHS_fetal_brain_enh	.	.
chr1	7710887	7710888	A	C	12676	sibling	4	0.5	0.22455	2.043200	19.65	intron_variant	532	.	.	.	.	.
chr1	7733091	7733092	G	T	13348	proband	3a	0.53	0.424318	-0.015600	2.393	intron_variant	.	.	.	.	.	.
chr1	7735659	7735660	G	A	13317	sibling	3a	0.65	0.19214	-0.630630	0.033	intron_variant	.	.	.	.	.	.
chr1	7737543	7737544	G	A	14178	sibling	5	0.08	0.029288	-0.202932	0.701	intron_variant	.	.	.	.	.	.
chr1	7740943	7740944	T	A	13773	proband	2b	0.65	0.230165	0.021300	2.956	intron_variant	.	.	.	.	DHS_fetal_brain_prom	.
chr1	7760342	7760343	T	C	14685	sibling	5	0.49	0.043463	-0.078000	1.619	intron_variant	.	.	.	.	.	.
chr1	7766320	7766321	A	G	13251	proband	4	0.91	0.322231	0.040591	3.272	intron_variant	.	.	.	.	DHS_fetal_brain_prom	.
chr1	7779934	7779935	T	A	11587	proband	4	0.95	0.74347	0.301251	7.230	intron_variant	.	.	.	.	.	.
chr1	7786822	7786823	T	C	11469	proband	4	0.81	0.648486	-0.121780	1.210	intron_variant	.	.	.	DHS_fetal_brain_enh	.	.
chr1	7812889	7812890	C	T	11471	sibling	2b	0.67	0.38994	0.215442	6.067	intron_variant	.	.	.	DHS_fetal_brain_enh	.	.
chr1	7819304	7819305	C	T	13180	sibling	7	0.21	0.097797	-0.238769	0.552	intron_variant	.	.	.	.	.	.
chr1	7829732	7829733	G	T	13726	proband	5	0.55	0.247005	2.321718	22.1	3_prime_UTR_variant	805	.	.	.	.	.
chr1	7860559	7860560	A	G	13335	sibling	6	0.44	0.116248	0.114041	4.499	intron_variant	.	.	.	.	.	.
chr1	7871206	7871207	A	G	13585	sibling	5	0.07	0.025627	-0.042009	2.036	intron_variant	.	.	.	.	.	.
chr1	7872638	7872639	C	G	14112	proband	6	0.1	0.02642	-0.097421	1.425	intron_variant	.	.	.	.	.	.
chr1	7877554	7877555	T	G	13736	sibling	7	0.01	0.002642	0.088331	4.073	intron_variant	.	.	.	.	.	.
chr1	7883174	7883175	A	G	11842	proband	7	0.0	0	0.240578	6.422	intron_variant	.	.	.	.	.	.
chr1	7888842	7888843	T	C	13737	sibling	5	0.3	0.07926	0.153496	5.132	intron_variant	.	.	.	.	.	.
chr1	7898418	7898419	C	T	13115	proband	6	0.39	0.103038	-0.182606	0.803	intron_variant	.	.	.	.	.	.
chr1	7905981	7905982	G	A	14348	proband	4	0.78	0.408252	-0.302490	0.358	intron_variant	.	.	.	.	.	.
chr1	7914263	7914264	C	T	11765	sibling	5	0.54	0.159624	-0.283325	0.408	upstream_gene_variant	.	.	.	.	.	UTS2
chr1	7917204	7917205	T	G	13629	sibling	3a	0.67	0.463439	-0.689419	0.021	upstream_gene_variant	.	.	.	.	.	.
chr1	7918123	7918124	G	A	14017	proband	5	0.37	0.296222	0.182639	5.582	upstream_gene_variant	.	.	.	.	.	.
chr1	7934244	7934245	A	G	14090	proband	5	0.11	0.032516	0.079614	3.926	intergenic_variant	.	.	.	.	.	.
chr1	7936783	7936784	G	T	14127	proband	6	0.19	0.056164	-0.299812	0.365	intergenic_variant	.	.	.	.	.	.
chr1	7976694	7976695	T	C	11563	sibling	5	0.18	0.13977	-0.311610	0.336	downstream_gene_variant	.	.	.	.	.	.
chr1	8006865	8006866	G	A	13881	sibling	5	0.29	0.085724	-0.109916	1.311	downstream_gene_variant	.	.	.	.	.	.
chr1	8007505	8007506	G	A	13651	sibling	5	0.18	0.057834	0.170188	5.391	downstream_gene_variant	.	.	.	.	.	.
chr1	8026014	8026015	A	T	12723	sibling	5	0.73	0.191771	0.259283	6.677	intron_variant	.	.	.	.	.	.
chr1	8045177	8045178	G	A	14304	sibling	5	0.46	0.121532	-0.144837	1.035	3_prime_UTR_variant	.	.	.	.	.	.
chr1	8052868	8052869	G	A	12154	proband	5	0.36	0.106416	-0.273733	0.436	intergenic_variant	.	.	.	.	.	.
chr1	8065970	8065971	C	T	11711	proband	4	0.78	0.350298	-0.258900	0.482	intron_variant	.	.	.	.	.	.
chr1	8069293	8069294	G	A	14568	sibling	4	0.7	0.48419	-0.178883	0.823	intron_variant	.	.	.	.	.	.
chr1	8099954	8099955	T	C	11459	proband	4	0.45	0.13302	-0.145517	1.030	intron_variant	.	.	.	.	.	.
chr1	8125342	8125343	C	T	13870	sibling	3a	0.56	0.165536	0.057112	3.547	intron_variant	.	.	.	.	.	.
chr1	8127782	8127783	A	C	13147	sibling	6	0.59	0.174404	0.681199	10.94	intron_variant	.	.	.	.	.	.
chr1	8135481	8135482	A	C	12372	sibling	5	0.41	0.121196	0.021440	2.958	intron_variant	.	.	.	.	.	.
chr1	8139158	8139159	C	T	14483	sibling	3a	0.63	0.36666	0.246918	6.510	intron_variant	.	.	.	.	.	.
chr1	8148400	8148401	C	G	11235	sibling	5	0.35	0.242095	-0.161886	0.922	intron_variant	.	.	.	.	.	.
chr1	8164274	8164275	G	A	13502	proband	7	0.0	0	-0.038746	2.078	intron_variant	.	.	.	.	.	.
chr1	8170654	8170655	G	A	11208	sibling	2c	0.99	0.292644	-0.026362	2.242	intron_variant	.	.	.	.	.	.
chr1	8186615	8186616	C	T	13147	proband	5	0.7	0.20692	0.143192	4.970	downstream_gene_variant	.	.	.	.	.	.
chr1	8188965	8188966	G	A	13139	proband	7	0.14	0.041384	-0.486930	0.097	intergenic_variant	.	.	.	.	.	.
chr1	8192016	8192017	A	G	14485	proband	3a	0.53	0.156668	0.243151	6.458	intergenic_variant	.	.	.	.	.	.
chr1	8206612	8206613	A	C	13439	proband	3a	0.64	0.189184	-0.060095	1.817	intergenic_variant	.	.	.	.	.	.
chr1	8225812	8225813	G	A	13373	proband	4	0.49	0.338933	-0.216442	0.641	regulatory_region_variant	.	.	.	DHS_fetal_brain_enh	.	.
chr1	8234737	8234738	C	G	14053	proband	4	0.83	0.245348	-0.428471	0.147	regulatory_region_variant	.	.	.	.	.	.
chr1	8245919	8245920	C	T	11543	proband	5	0.19	0.056164	0.003145	2.671	upstream_gene_variant	.	.	.	.	.	.
chr1	8247377	8247378	G	A	11037	sibling	6	0.28	0.082768	-0.514042	0.079	upstream_gene_variant	.	.	.	.	.	.
chr1	8250263	8250264	C	T	14157	proband	3a	0.57	0.168492	0.538298	9.731	non_coding_transcript_exon_variant	.	.	.	.	.	.
chr1	8273938	8273939	G	A	13732	proband	3a	0.8	0.4416	-0.092704	1.470	intron_variant	.	.	.	.	.	.
chr1	8306419	8306420	A	T	14285	sibling	6	0.49	0.144844	0.098566	4.244	intergenic_variant	.	.	.	.	.	.
chr1	8338162	8338163	T	C	12724	proband	5	0.18	0.053208	-0.244066	0.533	upstream_gene_variant	.	.	.	.	.	.
chr1	8338169	8338170	G	C	12724	proband	5	0.22	0.065032	-0.433200	0.142	upstream_gene_variant	.	.	.	.	.	.
chr1	8348285	8348286	C	G	12101	proband	6	0.38	0.112328	0.618447	10.43	downstream_gene_variant	.	.	.	.	.	.
chr1	8366149	8366150	A	G	13575	proband	5	0.2	0.05912	-0.045539	1.992	intergenic_variant	.	.	.	.	.	.
chr1	8367801	8367802	C	A	12329	sibling	5	0.13	0.038428	0.195074	5.769	intergenic_variant	.	.	.	.	.	.
chr1	8379605	8379606	C	T	11266	sibling	4	0.65	0.208845	-0.658643	0.026	intron_variant	.	.	.	.	.	.
chr1	8392146	8392147	C	T	13853	sibling	6	0.48	0.141888	0.015603	2.865	intron_variant	.	.	.	.	.	.
chr1	8400902	8400903	A	G	11834	sibling	5	0.41	0.108322	-0.205760	0.688	intron_variant	.	.	.	.	.	.
chr1	8401252	8401253	C	T	13279	sibling	7	0.06	0.017736	-0.084072	1.556	intron_variant	.	.	.	.	.	.
chr1	8419721	8419722	G	A	11045	sibling	4	0.7	0.22967	-0.150970	0.993	intron_variant	.	.	.	.	.	.
chr1	8419724	8419725	G	A	14267	sibling	4	0.6	0.19686	-0.246152	0.525	intron_variant	.	.	.	.	.	.
chr1	8421288	8421289	G	A	11654	proband	4	0.74	0.242794	7.150419	38	stop_gained	230	.	.	.	.	.
chr1	8421837	8421838	C	A	14201	sibling	4	0.44	0.144364	3.508740	25.1	missense_variant	460	deleterious_low_confidence(0.01)	probably_damaging(0.997)	.	.	.
chr1	8424901	8424902	G	T	11440	proband	2b	0.79	0.401794	0.634946	10.56	splice_region_variant	.	.	.	.	.	.
chr1	8435978	8435979	T	C	13879	proband	5	0.09	0.026604	-0.974323	0.003	intron_variant	.	.	.	.	.	.
chr1	8451797	8451798	G	T	11940	sibling	5	0.42	0.188622	0.525847	9.619	intron_variant	.	.	.	.	.	.
chr1	8458865	8458866	T	A	11220	sibling	2b	0.65	0.213265	0.014298	2.844	intron_variant	.	.	.	.	.	.
chr1	8518216	8518217	T	C	13876	proband	4	0.6	0.4437	0.236715	6.368	intron_variant	.	.	.	.	.	.
chr1	8531342	8531343	A	G	12891	proband	5	0.3	0.07926	-0.211122	0.664	intron_variant	.	.	.	.	.	.
chr1	8540593	8540594	C	G	12631	proband	7	0.02	0.008982	-0.146019	1.027	intron_variant	.	.	.	.	.	.
chr1	8541467	8541468	C	T	12372	sibling	5	0.26	0.121082	-0.394538	0.188	intron_variant	.	.	.	.	.	.
chr1	8581662	8581663	C	T	13870	sibling	4	0.54	0.272268	1.089294	13.83	intron_variant	.	.	.	.	.	.
chr1	8590045	8590046	G	T	14691	proband	4	0.26	0.121082	0.082189	3.969	intron_variant	.	.	.	.	.	.
chr1	8592520	8592521	C	T	14336	sibling	7	0.05	0.01478	-0.085613	1.540	intron_variant	.	.	.	.	.	.
chr1	8597870	8597871	A	G	12826	proband	7	0.08	0.023648	-0.066649	1.742	intron_variant	.	.	.	.	.	.
chr1	8604010	8604011	C	T	14229	proband	5	0.23	0.060766	-0.065892	1.751	intron_variant	.	.	.	.	.	.
chr1	8632581	8632582	A	C	12618	sibling	3a	0.36	0.167652	0.049050	3.412	intron_variant	.	.	.	.	.	.
chr1	8648423	8648424	A	G	13888	proband	5	0.02	0.009314	-0.014039	2.415	intron_variant	.	.	.	.	.	.
chr1	8654962	8654963	A	C	11110	proband	3a	0.64	0.189184	-0.000689	2.612	intron_variant	.	.	.	.	.	.
chr1	8663171	8663172	A	G	14313	sibling	2b	0.49	0.28518	0.131995	4.791	intron_variant	.	.	.	DHS_fetal_brain_enh	.	.
chr1	8674962	8674963	C	A	13733	proband	5	0.65	0.19214	-0.362009	0.237	intron_variant	.	.	.	.	.	.
chr1	8677483	8677484	A	G	14671	proband	7	0.03	0.008868	0.121569	4.623	intron_variant	.	.	.	.	.	.
chr1	8687944	8687945	G	C	13381	sibling	5	0.27	0.125739	-0.078203	1.617	intron_variant	.	.	.	.	.	.
chr1	8688660	8688661	G	A	12418	sibling	5	0.5	0.23285	-0.145913	1.027	intron_variant	.	.	.	.	.	.
chr1	8689771	8689772	C	T	12469	sibling	4	0.66	0.516516	-0.026863	2.236	intron_variant	.	.	.	DHS_fetal_brain_enh	.	.
chr1	8705159	8705160	T	C	14213	proband	2b	0.48	0.157488	-0.257032	0.488	intron_variant	.	.	.	.	.	.
chr1	8734602	8734603	T	C	13072	sibling	4	0.53	0.414778	0.229825	6.272	intron_variant	.	.	.	.	.	.
chr1	8739029	8739030	A	G	13831	proband	3a	0.41	0.190937	0.381206	8.184	intron_variant	.	.	.	.	.	.
chr1	8752281	8752282	C	T	13844	proband	7	0.05	0.022455	-0.187106	0.779	intron_variant	.	.	.	.	.	.
chr1	8752561	8752562	C	T	11471	sibling	6	0.24	0.107784	-0.212205	0.659	intron_variant	.	.	.	.	.	.
chr1	8758030	8758031	A	G	14648	sibling	5	0.31	0.139221	-0.153889	0.973	intron_variant	.	.	.	.	.	.
chr1	8780085	8780086	C	T	13096	sibling	5	0.31	0.144367	-0.258407	0.483	intron_variant	.	.	.	.	.	.
chr1	8795808	8795809	T	C	11218	sibling	5	0.13	0.038428	0.137797	4.884	intron_variant	.	.	.	.	.	.
chr1	8796501	8796502	G	A	11521	sibling	7	0.01	0.002642	-0.374077	0.218	intron_variant	.	.	.	.	.	.
chr1	8812929	8812930	A	G	12334	proband	5	0.38	0.20197	1.405174	15.40	intron_variant	359	.	.	.	.	.
chr1	8838190	8838191	C	G	13980	sibling	2c	0.77	0.403018	1.285935	14.85	intron_variant	.	.	.	.	.	.
chr1	8845651	8845652	T	A	14131	sibling	4	0.6	0.17736	0.692209	11.03	intron_variant	.	.	.	.	.	.
chr1	8845853	8845854	T	C	13947	proband	5	0.4	0.11824	0.028597	3.074	intron_variant	.	.	.	.	.	.
chr1	8856696	8856697	T	C	12931	proband	3a	0.39	0.115284	-0.091808	1.479	non_coding_transcript_exon_variant	.	.	.	.	.	.
chr1	8872349	8872350	T	G	14415	proband	5	0.21	0.168126	-0.051808	1.915	intron_variant	.	.	.	.	.	.
chr1	8885423	8885424	C	A	11013	sibling	3a	0.61	0.421937	-0.006735	2.522	intergenic_variant	.	.	.	.	.	.
chr1	8888609	8888610	C	T	14612	sibling	3a	0.62	0.183272	0.284027	7.004	upstream_gene_variant	.	.	.	.	.	.
chr1	8908617	8908618	G	A	11307	sibling	5	0.38	0.176966	-0.133867	1.115	regulatory_region_variant	.	.	.	.	.	.
chr1	8919014	8919015	T	C	11406	proband	5	0.7	0.22967	-0.296469	0.373	downstream_gene_variant	.	.	.	.	.	.
chr1	8929720	8929721	C	G	13703	sibling	5	0.45	0.147645	-0.648912	0.029	intron_variant	.	.	.	.	.	.
chr1	8930490	8930491	T	A	14210	proband	4	0.78	0.255918	0.450141	8.905	intron_variant	.	.	.	.	.	.
chr1	8992186	8992187	C	T	14544	sibling	7	0.04	0.011824	-0.524186	0.073	intergenic_variant	.	.	.	.	.	.
chr1	8992187	8992188	A	G	14544	sibling	7	0.07	0.020692	-0.206043	0.687	intergenic_variant	.	.	.	.	.	.
chr1	9036698	9036699	G	A	13393	proband	4	0.37	0.109372	-0.108732	1.321	downstream_gene_variant	.	.	.	.	.	.
chr1	9043696	9043697	G	T	12326	sibling	4	0.45	0.144585	-0.486128	0.097	upstream_gene_variant	.	.	.	.	.	.
chr1	9043707	9043708	C	A	12326	sibling	4	0.26	0.083538	0.031762	3.126	upstream_gene_variant	.	.	.	.	.	.
chr1	9047560	9047561	G	A	14536	sibling	5	0.54	0.251478	0.008599	2.755	regulatory_region_variant	.	.	.	.	.	.
chr1	9068623	9068624	C	T	12631	sibling	2b	0.68	0.201008	0.001119	2.640	intron_variant	.	.	.	.	.	.
chr1	9081040	9081041	G	A	11731	sibling	7	0.03	0.008868	-0.587459	0.046	intron_variant	.	.	.	.	.	.
chr1	9088127	9088128	C	T	12061	sibling	5	0.16	0.047296	-0.026837	2.236	upstream_gene_variant	.	.	.	.	.	.
chr1	9088445	9088446	G	A	12834	proband	5	0.27	0.079812	0.131163	4.778	upstream_gene_variant	.	.	.	.	.	.
chr1	9101023	9101024	G	A	14623	proband	4	0.82	0.263466	-0.170866	0.868	3_prime_UTR_variant	.	.	.	.	.	.
chr1	9119078	9119079	G	A	12921	proband	3a	0.48	0.141888	0.135242	4.843	intron_variant	.	.	.	.	.	.
chr1	9124124	9124125	A	C	14338	sibling	5	0.42	0.124152	-0.139101	1.076	intron_variant	.	.	.	.	.	.
chr1	9134185	9134186	T	C	14284	proband	3a	0.64	0.189184	-0.222434	0.616	intron_variant	.	.	.	.	.	.
chr1	9135622	9135623	C	G	14338	sibling	3a	0.59	0.174404	0.189269	5.682	intron_variant	.	.	.	.	.	.
chr1	9141125	9141126	A	T	12759	proband	4	0.7	0.48419	0.017002	2.887	intron_variant	.	.	.	.	.	.
chr1	9150578	9150579	A	G	13804	sibling	5	0.23	0.067988	-0.183272	0.799	upstream_gene_variant	.	.	.	.	.	.
chr1	9154169	9154170	C	A	14071	sibling	4	0.41	0.121196	-0.152017	0.986	regulatory_region_variant	.	.	.	.	.	.
chr1	9161215	9161216	C	T	11101	sibling	5	0.71	0.209876	-0.001081	2.607	3_prime_UTR_variant	.	.	.	.	.	.
chr1	9178855	9178856	G	A	11940	sibling	5	0.2	0.05912	-0.172091	0.861	intron_variant	.	.	.	.	.	.
chr1	9187976	9187977	G	A	14381	sibling	4	0.4	0.11076	0.207342	5.950	intron_variant	.	.	.	.	DHS_fetal_brain_prom	.
chr1	9195255	9195256	C	T	11365	sibling	2b	0.62	0.199206	-0.293011	0.382	regulatory_region_variant	.	.	.	.	.	.
chr1	9209597	9209598	G	A	13730	proband	5	0.47	0.211077	0.020941	2.950	downstream_gene_variant	.	.	.	.	.	.
chr1	9212716	9212717	C	T	13017	sibling	2b	0.5	0.1478	-0.031311	2.176	upstream_gene_variant	.	.	.	.	.	.
chr1	9234045	9234046	A	G	13653	proband	4	0.51	0.180591	-0.303605	0.355	regulatory_region_variant	.	.	.	.	.	.
chr1	9236177	9236178	C	T	13708	sibling	7	0.0	0	0.017158	2.890	intergenic_variant	.	.	.	.	.	.
chr1	9236302	9236303	C	G	12821	sibling	6	0.47	0.138932	-0.075614	1.644	intergenic_variant	.	.	.	.	.	.
chr1	9255573	9255574	G	A	14485	proband	7	0.02	0.005912	-0.100450	1.396	intron_variant	.	.	.	.	.	.
chr1	9263006	9263007	C	T	11060	sibling	4	0.69	0.156561	0.193617	5.747	upstream_gene_variant	.	.	.	.	.	.
chr1	9294294	9294295	C	T	13039	proband	2b	0.52	0.340236	0.258229	6.663	upstream_gene_variant	.	.	.	.	DHS_fetal_brain_prom	H6PD
chr1	9303931	9303932	C	G	14031	proband	5	0.09	0.041913	0.110712	4.445	intron_variant	.	.	.	.	.	.
chr1	9310744	9310745	C	A	13709	sibling	4	0.71	0.425929	0.434506	8.748	intron_variant	.	.	.	.	.	.
chr1	9320938	9320939	C	G	12633	sibling	4	0.48	0.126816	-0.766054	0.011	intron_variant	.	.	.	.	.	.
chr1	9325282	9325283	G	A	14475	sibling	2b	0.59	0.154993	-0.048042	1.961	3_prime_UTR_variant	.	.	.	.	.	.
chr1	9336370	9336371	C	T	13008	sibling	4	0.63	0.293391	-0.664059	0.025	upstream_gene_variant	.	.	.	.	.	.
chr1	9339045	9339046	T	C	13513	proband	2b	0.49	0.144844	-0.024641	2.266	downstream_gene_variant	.	.	.	.	.	.
chr1	9358683	9358684	G	T	11094	sibling	4	0.26	0.116766	0.036645	3.206	intron_variant	.	.	.	.	.	.
chr1	9367909	9367910	G	A	13916	proband	4	0.65	0.291915	0.188272	5.667	intron_variant	.	.	.	.	.	.
chr1	9378461	9378462	G	C	13977	sibling	2b	0.53	0.30846	0.983640	13.17	intron_variant	.	.	.	.	.	.
chr1	9380772	9380773	C	T	11431	sibling	5	0.1	0.0582	0.013761	2.836	intron_variant	.	.	.	DHS_fetal_brain_enh	.	.
chr1	9380897	9380898	C	T	14022	proband	4	0.47	0.367822	-0.159130	0.940	intron_variant	.	.	.	.	.	.
chr1	9395544	9395545	A	G	13985	sibling	7	0.05	0.022455	0.057544	3.555	intron_variant	.	.	.	.	.	.
chr1	9419684	9419685	C	T	11490	proband	6	0.15	0.04434	-0.016874	2.375	intron_variant	.	.	.	.	.	.
chr1	9427535	9427536	C	T	11963	proband	4	0.89	0.233803	4.368800	33	missense_variant	531	deleterious(0)	probably_damaging(0.967)	.	.	.
chr1	9483487	9483488	T	G	11028	proband	4	0.27	0.15714	0.178059	5.512	intergenic_variant	.	.	.	.	.	.
chr1	9487241	9487242	G	A	14168	sibling	5	0.69	0.321333	-0.328635	0.299	intergenic_variant	.	.	.	.	.	.
chr1	9489246	9489247	C	T	13634	proband	4	0.63	0.391419	0.437538	8.779	regulatory_region_variant	.	.	.	.	DHS_fetal_brain_prom	.
chr1	9492684	9492685	A	C	11979	sibling	5	0.17	0.050252	-0.126827	1.169	intergenic_variant	.	.	.	.	.	.
chr1	9495429	9495430	G	A	13551	proband	2a	0.81	0.239436	0.292823	7.120	downstream_gene_variant	.	.	.	.	.	.
chr1	9498725	9498726	C	T	11109	proband	4	0.76	0.594776	-0.380329	0.208	upstream_gene_variant	.	.	.	.	.	.
chr1	9521509	9521510	T	C	11673	proband	5	0.39	0.115284	0.061640	3.623	intergenic_variant	.	.	.	.	.	.
chr1	9529444	9529445	G	A	13957	sibling	4	0.69	0.203964	-0.278979	0.420	intergenic_variant	.	.	.	.	.	.
chr1	9530394	9530395	G	A	12622	proband	5	0.43	0.138159	-0.435243	0.140	intergenic_variant	.	.	.	.	.	.
chr1	9531193	9531194	C	T	13814	proband	5	0.47	0.151011	-0.293191	0.382	intergenic_variant	.	.	.	.	.	.
chr1	9538431	9538432	G	A	12099	proband	4	0.31	0.091636	-0.334544	0.287	intergenic_variant	.	.	.	.	.	.
chr1	9542373	9542374	G	C	12598	sibling	5	0.69	0.203964	-0.422290	0.154	intergenic_variant	.	.	.	.	.	.
chr1	9545199	9545200	C	T	12314	proband	5	0.27	0.079812	-0.097266	1.426	intergenic_variant	.	.	.	.	.	.
chr1	9545605	9545606	C	T	12879	sibling	5	0.17	0.076347	-0.336136	0.284	intergenic_variant	.	.	.	.	.	.
chr1	9550364	9550365	C	T	11196	sibling	6	0.15	0.04434	-0.538829	0.066	intergenic_variant	.	.	.	.	.	.
chr1	9556570	9556571	T	C	12160	sibling	5	0.48	0.154224	0.168576	5.366	downstream_gene_variant	.	.	.	.	.	.
chr1	9569085	9569086	C	T	11108	proband	7	0.04	0.011824	-0.009573	2.480	intergenic_variant	.	.	.	.	.	.
chr1	9579460	9579461	C	G	11842	sibling	5	0.19	0.061047	0.160924	5.248	intergenic_variant	.	.	.	.	.	.
chr1	9592111	9592112	G	A	14455	proband	7	0.03	0.008868	-0.178629	0.824	intergenic_variant	.	.	.	.	.	.
chr1	9602072	9602073	T	C	14532	sibling	5	0.5	0.23285	0.071188	3.784	intron_variant	.	.	.	.	.	.
chr1	9622465	9622466	C	G	12321	sibling	3a	0.71	0.420746	0.143210	4.970	intron_variant	.	.	.	.	.	.
chr1	9635280	9635281	A	T	14012	proband	5	0.24	0.070944	-0.140578	1.065	intron_variant	.	.	.	.	.	.
chr1	9637798	9637799	G	T	13005	sibling	4	0.67	0.177014	-0.291930	0.385	intron_variant	.	.	.	.	.	.
chr1	9638885	9638886	T	A	13551	proband	4	0.12	0.031524	-0.110649	1.304	intron_variant	.	.	.	.	.	.
chr1	9669159	9669160	T	C	14410	proband	3a	0.33	0.086691	-0.326701	0.303	intron_variant	.	.	.	.	.	.
chr1	9669419	9669420	T	G	11167	proband	5	0.21	0.114093	0.203189	5.889	intron_variant	.	.	.	.	.	.
chr1	9673135	9673136	C	T	14502	proband	4	0.45	0.26667	3.838701	26.7	missense_variant	448	deleterious_low_confidence(0)	probably_damaging(0.997)	.	.	.
chr1	9674093	9674094	C	T	14536	proband	2b	0.54	0.293382	0.288920	7.068	3_prime_UTR_variant	.	.	.	.	.	.
chr1	9679862	9679863	C	T	12860	proband	5	0.53	0.156668	0.127425	4.718	downstream_gene_variant	.	.	.	.	.	.
chr1	9682546	9682547	T	C	11597	sibling	5	0.51	0.134487	0.164138	5.298	intergenic_variant	.	.	.	.	.	.
chr1	9691603	9691604	C	T	11227	proband	5	0.19	0.056164	0.009124	2.763	regulatory_region_variant	.	.	.	.	.	.
chr1	9700437	9700438	G	A	11489	proband	6	0.13	0.041769	-0.017547	2.365	intergenic_variant	.	.	.	.	.	.
chr1	9704463	9704464	T	C	12950	proband	5	0.24	0.077112	0.192095	5.724	regulatory_region_variant	.	.	.	.	.	.
chr1	9718799	9718800	C	A	12724	sibling	5	0.72	0.231336	0.001003	2.638	intron_variant	.	.	.	.	.	.
chr1	9718801	9718802	G	A	12724	sibling	5	0.57	0.183141	0.084510	4.008	intron_variant	.	.	.	.	.	.
chr1	9735704	9735705	G	A	11620	proband	4	0.5	0.1478	-0.142446	1.052	intron_variant	.	.	.	.	.	.
chr1	9736861	9736862	A	G	12381	sibling	3a	0.54	0.159624	0.010126	2.779	intron_variant	.	.	.	.	.	.
chr1	9750618	9750619	T	C	11447	proband	4	0.19	0.067279	0.276241	6.901	intron_variant	.	.	.	.	.	.
chr1	9759273	9759274	G	A	11471	sibling	3a	0.68	0.201008	-0.602270	0.041	intron_variant	.	.	.	.	.	.
chr1	9761455	9761456	G	A	13997	proband	7	0.2	0.05912	-0.554888	0.058	intron_variant	.	.	.	.	.	.
chr1	9781744	9781745	T	C	12048	sibling	2b	0.69	0.419106	-0.254662	0.496	3_prime_UTR_variant	.	.	.	.	.	.
chr1	9800780	9800781	G	A	13623	sibling	5	0.24	0.130392	0.021143	2.954	intron_variant	.	.	.	.	.	.
chr1	9852670	9852671	T	C	11545	proband	4	0.68	0.50286	0.108363	4.406	intron_variant	.	.	.	DHS_fetal_brain_enh	.	.
chr1	9871499	9871500	C	G	13726	proband	2b	0.49	0.392294	0.034041	3.163	intron_variant	.	.	.	DHS_fetal_brain_enh	.	.
chr1	9877898	9877899	C	A	12078	proband	2b	0.51	0.150756	-0.517205	0.077	intron_variant	.	.	.	.	.	.
chr1	9889704	9889705	C	T	13592	sibling	5	0.21	0.062076	-0.076068	1.639	intergenic_variant	.	.	.	.	.	.
chr1	9891651	9891652	G	A	14097	proband	4	0.4	0.11824	0.556887	9.894	intergenic_variant	.	.	.	.	.	.
chr1	9905707	9905708	C	T	12871	proband	6	0.17	0.079169	-0.253674	0.499	upstream_gene_variant	.	.	.	.	.	.
chr1	9908000	9908001	C	T	14617	proband	4	0.47	0.376282	-0.766217	0.011	upstream_gene_variant	.	.	.	.	.	.
chr1	9912026	9912027	G	A	11577	sibling	4	0.35	0.162995	-0.067725	1.730	intron_variant	.	.	.	.	.	.
chr1	9928380	9928381	C	A	13564	proband	2b	0.36	0.213336	-0.173202	0.855	intron_variant	.	.	.	.	.	.
chr1	9935069	9935070	T	C	13628	proband	4	0.63	0.493038	0.302931	7.252	intron_variant	.	.	.	DHS_fetal_brain_enh	.	.
chr1	9943829	9943830	T	C	12680	sibling	2b	0.45	0.26667	0.091541	4.126	intron_variant	.	.	.	.	.	.
chr1	9950860	9950861	G	A	13812	sibling	4	0.44	0.344344	-0.600055	0.042	intron_variant	.	.	.	.	.	.
chr1	9951794	9951795	T	C	12641	sibling	4	0.74	0.344618	0.562301	9.941	intron_variant	.	.	.	.	.	.
chr1	9963535	9963536	G	A	11290	sibling	5	0.17	0.079169	0.577509	10.08	intron_variant	.	.	.	.	.	.
chr1	9965133	9965134	G	A	13915	proband	4	0.56	0.282352	-0.095392	1.444	intron_variant	.	.	.	.	.	.
chr1	9991854	9991855	G	A	14479	proband	3a	0.57	0.149739	0.205592	5.924	intron_variant	.	.	.	.	.	.
chr1	10016023	10016024	C	A	13966	proband	7	0.17	0.050252	-0.119602	1.228	intron_variant	.	.	.	.	.	.
chr1	10018215	10018216	G	A	13589	proband	5	0.55	0.247005	1.510310	15.86	intron_variant	350	.	.	.	.	.
chr1	10019607	10019608	A	G	12011	proband	6	0.3	0.08868	-0.406175	0.173	intron_variant	.	.	.	.	.	.
chr1	10024243	10024244	C	A	14357	sibling	6	0.45	0.13302	-0.150207	0.998	intron_variant	.	.	.	.	.	.
chr1	10031750	10031751	T	G	13784	proband	5	0.77	0.227612	0.004215	2.687	intron_variant	.	.	.	.	.	.
chr1	10038401	10038402	A	C	12321	proband	5	0.5	0.1321	-0.148836	1.007	intron_variant	.	.	.	.	.	.
chr1	10050403	10050404	G	T	12130	sibling	5	0.37	0.070596	0.149367	5.067	downstream_gene_variant	.	.	.	.	.	.
chr1	10059454	10059455	A	G	11642	sibling	6	0.24	0.060408	0.233591	6.325	intron_variant	.	.	.	.	.	.
chr1	10061430	10061431	A	C	13524	proband	4	0.71	0.158472	0.223792	6.186	intron_variant	.	.	.	.	.	.
chr1	10071656	10071657	G	A	13227	sibling	4	0.4	0.20168	-0.329634	0.297	intron_variant	.	.	.	.	.	.
chr1	10095126	10095127	T	G	12925	proband	5	0.41	0.23862	-0.031549	2.172	intron_variant	.	.	.	.	.	.
chr1	10159364	10159365	G	A	11359	proband	5	0.23	0.067988	-0.069751	1.708	intron_variant	.	.	.	.	.	.
chr1	10166513	10166514	G	A	11696	sibling	4	0.52	0.308152	0.137442	4.879	missense_variant	.	tolerated_low_confidence(0.24)	benign(0)	.	.	.
chr1	10180082	10180083	T	C	13154	sibling	5	0.35	0.09247	0.104425	4.341	intron_variant	.	.	.	.	.	.
chr1	10181418	10181419	A	C	11245	proband	6	0.76	0.200792	-0.011524	2.452	intron_variant	.	.	.	.	.	.
chr1	10193990	10193991	C	T	12799	proband	5	0.33	0.120813	0.327002	7.556	intron_variant	.	.	.	.	.	.
chr1	10207804	10207805	C	T	12522	sibling	5	0.07	0.036638	0.413418	8.531	intron_variant	.	.	.	.	.	.
chr1	10234882	10234883	T	G	13131	sibling	5	0.35	0.18319	-0.195913	0.735	intron_variant	.	.	.	.	.	.
chr1	10251082	10251083	C	T	14367	proband	5	0.32	0.094592	-0.159660	0.936	intergenic_variant	.	.	.	.	.	.
chr1	10263346	10263347	C	T	12014	sibling	3a	0.74	0.218744	-0.107415	1.333	intergenic_variant	.	.	.	.	.	.
chr1	10268869	10268870	A	G	14539	sibling	2b	0.92	0.295596	0.167408	5.348	upstream_gene_variant	.	.	.	.	.	.
chr1	10270489	10270490	C	G	12749	sibling	4	0.79	0.490827	0.514840	9.520	upstream_gene_variant	.	.	.	.	DHS_fetal_brain_prom	KIF1B
chr1	10271517	10271518	G	C	14202	sibling	4	0.59	0.22066	1.087122	13.82	intron_variant	.	.	.	.	DHS_fetal_brain_prom	.
chr1	10284329	10284330	A	G	13891	proband	4	0.68	0.178636	0.020556	2.944	intron_variant	.	.	.	.	.	.
chr1	10286893	10286894	C	T	12728	proband	5	0.38	0.170658	-0.517061	0.077	intron_variant	.	.	.	.	.	.
chr1	10306156	10306157	T	C	12749	sibling	5	0.34	0.089828	0.034786	3.176	intron_variant	.	.	.	.	.	.
chr1	10311171	10311172	C	T	11946	proband	4	0.65	0.302705	-0.588307	0.045	intron_variant	.	.	.	.	.	.
chr1	10316860	10316861	C	T	11496	sibling	5	0.55	0.14531	-0.119259	1.231	intron_variant	.	.	.	.	.	.
chr1	10321699	10321700	T	C	14404	sibling	5	0.27	0.070929	0.048681	3.406	intron_variant	.	.	.	.	.	.
chr1	10326250	10326251	C	G	11415	sibling	5	0.04	0.013124	-0.007869	2.505	intron_variant	.	.	.	.	.	.
chr1	10329070	10329071	A	G	12759	proband	5	0.2	0.05284	0.073239	3.819	intron_variant	.	.	.	.	.	.
chr1	10337231	10337232	A	C	14093	proband	6	0.26	0.068692	-0.010794	2.462	intron_variant	.	.	.	.	.	.
chr1	10349615	10349616	A	G	11521	sibling	5	0.34	0.111554	0.043382	3.318	intron_variant	.	.	.	.	.	.
chr1	10370303	10370304	G	C	13772	sibling	7	0.03	0.009843	-0.282871	0.409	intron_variant	.	.	.	.	.	.
chr1	10384577	10384578	G	T	13776	sibling	5	0.13	0.034346	-0.285449	0.402	intron_variant	.	.	.	.	.	.
chr1	10389349	10389350	A	G	13764	proband	3a	0.63	0.166446	-0.273404	0.437	intron_variant	.	.	.	.	.	.
chr1	10403487	10403488	A	G	12154	sibling	5	0.25	0.091525	0.203619	5.895	intron_variant	.	.	.	.	.	.
chr1	10426419	10426420	G	A	13066	proband	5	0.15	0.039405	-0.198599	0.722	intron_variant	.	.	.	.	.	.
chr1	10430086	10430087	G	A	11156	proband	6	0.27	0.071334	-0.096501	1.434	intron_variant	.	.	.	.	.	.
chr1	10437464	10437465	G	C	12694	sibling	4	0.58	0.343708	0.145928	5.013	3_prime_UTR_variant	.	.	.	.	.	.
chr1	10440415	10440416	G	A	11458	proband	4	0.51	0.167331	0.441702	8.821	3_prime_UTR_variant	.	.	.	.	.	.
chr1	10442737	10442738	G	T	11079	proband	5	0.26	0.068692	0.184652	5.612	downstream_gene_variant	.	.	.	.	.	.
chr1	10463542	10463543	G	A	11214	sibling	6	0.0	0	-0.397045	0.185	intron_variant	.	.	.	.	.	.
chr1	10465084	10465085	C	T	12894	proband	5	0.19	0.050198	0.093891	4.166	intron_variant	.	.	.	.	.	.
chr1	10467827	10467828	C	A	14022	sibling	5	0.67	0.176009	-0.130542	1.140	intron_variant	.	.	.	.	.	.
chr1	10470475	10470476	G	A	12794	sibling	4	0.45	0.118215	0.032621	3.140	intron_variant	.	.	.	.	.	.
chr1	10473285	10473286	C	T	13733	proband	3a	0.72	0.189144	0.432110	8.724	synonymous_variant	377	.	.	.	.	.
chr1	10506028	10506029	A	G	13277	sibling	6	0.42	0.124152	0.044439	3.335	intron_variant	.	.	.	.	.	.
chr1	10506038	10506039	C	T	14491	sibling	6	0.3	0.08868	-0.004042	2.562	intron_variant	.	.	.	.	.	.
chr1	10508783	10508784	T	C	12687	proband	7	0.01	0.002642	0.001570	2.647	intron_variant	.	.	.	.	.	CORT
chr1	10509256	10509257	G	A	14297	sibling	7	0.07	0.020692	0.329089	7.581	intron_variant	.	.	.	.	.	CORT
chr1	10512833	10512834	G	C	11834	proband	4	0.76	0.353932	0.122417	4.636	downstream_gene_variant	.	.	.	.	.	.
chr1	10519840	10519841	T	C	14031	proband	5	0.36	0.118116	0.298217	7.190	3_prime_UTR_variant	.	.	.	.	.	.
chr1	10560810	10560811	T	C	12775	proband	6	0.16	0.047296	-0.197051	0.729	intron_variant	.	.	.	.	.	.
chr1	10583065	10583066	T	C	11233	proband	4	0.47	0.211077	0.203438	5.893	intron_variant	.	.	.	.	.	.
chr1	10587284	10587285	A	C	13346	sibling	5	0.15	0.04434	0.087968	4.066	intron_variant	.	.	.	.	.	.
chr1	10616029	10616030	G	A	14169	proband	4	0.31	0.18042	-0.366922	0.229	intron_variant	.	.	.	DHS_fetal_brain_enh	.	.
chr1	10625370	10625371	T	C	14338	proband	5	0.67	0.198052	0.130717	4.771	intron_variant	.	.	.	.	.	.
chr1	10665575	10665576	C	T	14539	proband	5	0.3	0.13473	-0.117531	1.245	intron_variant	.	.	.	.	.	.
chr1	10668329	10668330	G	T	13071	proband	5	0.23	0.067988	-0.350125	0.257	intron_variant	.	.	.	.	.	.
chr1	10697589	10697590	C	T	13909	sibling	4	0.36	0.182808	0.048710	3.407	3_prime_UTR_variant	.	.	.	.	.	.
chr1	10705368	10705369	C	T	11842	sibling	7	0.01	0.002956	-0.228893	0.590	intron_variant	.	.	.	.	.	.
chr1	10707933	10707934	C	T	14354	sibling	4	0.52	0.153712	2.015492	19.36	missense_variant	680	tolerated_low_confidence(0.55)	benign(0)	.	.	.
chr1	10709750	10709751	C	T	12548	proband	4	0.62	0.219542	0.412799	8.524	non_coding_transcript_exon_variant	.	.	.	.	.	.
chr1	10724741	10724742	G	A	12720	sibling	5	0.25	0.20015	-0.055345	1.872	intron_variant	.	.	.	.	.	.
chr1	10732395	10732396	G	A	13129	sibling	4	0.81	0.263817	1.868736	18.00	intron_variant	793	.	.	.	.	.
chr1	10733255	10733256	T	C	12152	sibling	2b	0.71	0.21442	1.971295	18.93	intron_variant	660	.	.	.	.	.
chr1	10737140	10737141	C	T	11333	sibling	2a	0.31	0.085498	0.340050	7.713	intron_variant	.	.	.	.	.	.
chr1	10761939	10761940	A	C	11398	sibling	5	0.2	0.06426	0.074260	3.836	intron_variant	.	.	.	.	.	.
chr1	10762555	10762556	C	G	12481	sibling	5	0.18	0.049644	0.060133	3.598	intron_variant	.	.	.	.	.	.
chr1	10768660	10768661	T	G	12836	proband	5	0.32	0.088256	-0.252693	0.503	intron_variant	.	.	.	DHS_fetal_brain_enh	.	.
chr1	10795755	10795756	C	T	13203	sibling	2b	0.32	0.256192	0.107312	4.389	intron_variant	.	.	.	DHS_fetal_brain_enh	.	.
chr1	10796742	10796743	T	C	12187	sibling	4	0.48	0.215568	0.684742	10.97	intron_variant	.	.	.	DHS_fetal_brain_enh	.	.
chr1	10798401	10798402	C	A	13934	proband	4	0.8	0.35928	-0.265013	0.462	intron_variant	.	.	.	DHS_fetal_brain_enh	.	.
chr1	10798963	10798964	C	T	14465	proband	4	0.71	0.525045	2.085702	20.2	intron_variant	736	.	.	DHS_fetal_brain_enh	.	.
chr1	10799598	10799599	C	T	11981	sibling	3a	0.61	0.451095	-0.711843	0.017	intron_variant	.	.	.	.	.	.
chr1	10800273	10800274	T	C	11835	sibling	4	0.43	0.193113	-0.088378	1.513	intron_variant	.	.	.	.	.	.
chr1	10813831	10813832	G	A	12368	sibling	4	0.44	0.121352	-0.242728	0.537	intron_variant	.	.	.	.	.	.
chr1	10817907	10817908	G	A	12223	sibling	6	0.35	0.09653	0.004299	2.688	intron_variant	.	.	.	.	.	.
chr1	10823850	10823851	T	G	12390	sibling	5	0.39	0.115284	-0.118413	1.238	intron_variant	.	.	.	.	.	.
chr1	10836744	10836745	G	A	14489	sibling	4	0.7	0.51765	1.664527	16.59	intron_variant	452	.	.	.	.	.
chr1	10851171	10851172	T	G	11504	proband	4	0.75	0.122925	-0.450993	0.125	intron_variant	.	.	.	.	.	.
chr1	10853258	10853259	G	T	13251	proband	2c	0.91	0.206479	1.609108	16.31	intron_variant	576	.	.	.	.	.
chr1	10873900	10873901	C	T	11857	sibling	4	0.72	0.234504	1.311320	14.97	intergenic_variant	270	.	.	.	.	.
chr1	10882496	10882497	C	G	11069	proband	5	0.3	0.08868	-0.014143	2.414	intergenic_variant	.	.	.	.	.	.
chr1	10885601	10885602	A	G	11611	sibling	5	0.46	0.135976	0.017235	2.891	intergenic_variant	.	.	.	.	.	.
chr1	10885964	10885965	A	G	13498	proband	2b	0.77	0.42504	0.240543	6.422	intergenic_variant	.	.	.	.	.	.
chr1	10890714	10890715	G	A	11296	proband	2b	0.52	0.169364	-0.348011	0.261	intergenic_variant	.	.	.	.	.	.
chr1	10893914	10893915	A	G	12631	proband	4	0.31	0.214427	0.360666	7.953	intergenic_variant	.	.	.	.	.	.
chr1	10901890	10901891	A	C	12785	proband	5	0.24	0.070944	-0.440040	0.136	intergenic_variant	.	.	.	.	.	.
chr1	10905598	10905599	C	T	13673	proband	5	0.18	0.053208	-0.062591	1.788	intergenic_variant	.	.	.	.	.	.
chr1	10914989	10914990	G	A	12588	sibling	4	0.57	0.183141	-0.693719	0.020	intergenic_variant	.	.	.	.	.	.
chr1	10934834	10934835	C	A	11329	sibling	4	0.55	0.406725	0.228160	6.248	intergenic_variant	.	.	.	.	.	.
chr1	10976493	10976494	G	A	11349	proband	5	0.22	0.16269	-0.218315	0.633	intergenic_variant	.	.	.	.	.	.
chr1	10978529	10978530	A	G	11401	sibling	4	0.71	0.231247	0.461518	9.017	intergenic_variant	.	.	.	.	.	.
chr1	10979255	10979256	T	C	14316	proband	6	0.43	0.127108	0.408873	8.483	intergenic_variant	.	.	.	.	.	.
chr1	10983007	10983008	A	C	13277	sibling	4	0.35	0.242095	0.248573	6.532	intergenic_variant	.	.	.	.	.	.
chr1	10997690	10997691	G	A	13204	proband	2b	0.92	0.299644	1.543945	16.01	regulatory_region_variant	270	.	.	.	.	.
chr1	11001340	11001341	C	T	12295	sibling	4	0.58	0.188906	-0.272974	0.438	intergenic_variant	.	.	.	.	.	.
chr1	11003479	11003480	A	C	12859	sibling	4	0.12	0.026784	-0.149547	1.002	downstream_gene_variant	.	.	.	.	.	.
chr1	11006442	11006443	C	T	14149	sibling	4	0.69	0.539994	0.870273	12.38	downstream_gene_variant	645	.	.	.	.	.
chr1	11009054	11009055	G	A	14160	sibling	5	0.31	0.139221	-0.026410	2.242	non_coding_transcript_exon_variant	.	.	.	.	.	.
chr1	11027987	11027988	G	A	12603	sibling	5	0.49	0.157437	-0.626261	0.034	intron_variant	.	.	.	.	.	.
chr1	11039409	11039410	A	C	11048	sibling	4	0.33	0.073656	0.263745	6.737	intron_variant	.	.	.	.	.	.
chr1	11039554	11039555	C	T	14202	sibling	4	0.25	0.040975	-0.714833	0.017	intron_variant	.	.	.	.	.	.
chr1	11043297	11043298	G	A	14319	sibling	5	0.7	0.20692	-0.320461	0.316	upstream_gene_variant	.	.	.	.	.	C1orf127
chr1	11046861	11046862	A	T	13047	proband	3a	0.57	0.127224	0.074835	3.846	upstream_gene_variant	.	.	.	.	.	.
chr1	11063512	11063513	T	C	11716	sibling	6	0.25	0.0739	-0.036200	2.111	upstream_gene_variant	.	.	.	.	.	.
chr1	11087302	11087303	A	G	13741	sibling	4	0.49	0.160769	1.976940	18.98	missense_variant	319	tolerated(0.21)	benign(0.012)	.	.	.
chr1	11090946	11090947	A	G	14337	proband	3a	0.7	0.18494	0.242623	6.451	splice_region_variant	.	.	.	.	.	.
chr1	11091233	11091234	G	A	11479	sibling	3a	0.79	0.208718	-0.102395	1.378	intron_variant	.	.	.	.	.	.
chr1	11095105	11095106	C	T	13053	sibling	3a	0.46	0.135976	-0.361930	0.237	intron_variant	.	.	.	.	.	.
chr1	11112539	11112540	C	T	14639	sibling	4	0.54	0.191214	-0.537533	0.066	downstream_gene_variant	.	.	.	.	.	.
chr1	11115911	11115912	C	G	14616	sibling	3a	0.88	0.231176	4.000364	28.0	missense_variant	276	deleterious(0)	probably_damaging(0.928)	.	.	.
chr1	11119683	11119684	G	T	13163	sibling	4	0.63	0.223083	0.653095	10.71	5_prime_UTR_variant	.	.	.	.	DHS_fetal_brain_prom	.
chr1	11123427	11123428	C	G	12019	sibling	2b	0.51	0.220575	0.259185	6.676	upstream_gene_variant	.	.	.	.	.	.
chr1	11126527	11126528	G	A	14455	sibling	4	0.39	0.102453	0.189365	5.683	upstream_gene_variant	.	.	.	.	.	.
chr1	11152459	11152460	C	T	14263	proband	5	0.76	0.200792	-0.416697	0.160	intron_variant	.	.	.	.	.	.
chr1	11152460	11152461	A	G	14263	proband	5	0.76	0.200792	-0.136645	1.094	intron_variant	.	.	.	.	.	.
chr1	11152731	11152732	G	A	11615	proband	6	0.12	0.031704	-0.011220	2.456	intron_variant	.	.	.	.	.	.
chr1	11204124	11204125	T	C	14155	sibling	5	0.23	0.124959	-0.084495	1.552	intron_variant	.	.	.	DHS_fetal_brain_enh	.	.
chr1	11204678	11204679	G	T	12401	sibling	3a	0.82	0.445506	0.275525	6.892	intron_variant	.	.	.	DHS_fetal_brain_enh	.	.
chr1	11205803	11205804	G	A	12113	proband	5	0.16	0.083744	-0.664230	0.025	intron_variant	.	.	.	.	.	.
chr1	11221781	11221782	T	C	13375	sibling	7	0.01	0.002642	0.466180	9.063	intron_variant	.	.	.	.	.	.
chr1	11245354	11245355	A	G	14456	proband	5	0.62	0.162874	-0.217253	0.637	intron_variant	.	.	.	.	.	.
chr1	11272729	11272730	C	G	11808	proband	5	0.17	0.055777	0.297943	7.187	intron_variant	.	.	.	.	.	.
chr1	11301894	11301895	C	T	12117	sibling	4	0.71	0.371614	-0.001348	2.603	intron_variant	.	.	.	DHS_fetal_brain_enh	.	.
chr1	11302023	11302024	G	A	14691	proband	2b	0.54	0.32049	0.189936	5.692	intron_variant	.	.	.	DHS_fetal_brain_enh	.	.
chr1	11328056	11328057	C	T	14304	sibling	5	0.65	0.19214	-0.051098	1.923	regulatory_region_variant	.	.	.	.	.	.
chr1	11372185	11372186	C	G	11895	sibling	2b	0.37	0.296222	-0.016318	2.383	intergenic_variant	.	.	.	.	.	.
chr1	11378471	11378472	G	C	13886	proband	7	0.02	0.005912	-0.170527	0.870	intergenic_variant	.	.	.	.	.	.
chr1	11389920	11389921	C	T	14186	proband	7	0.01	0.002956	-0.120287	1.222	intergenic_variant	.	.	.	.	.	.
chr1	11396949	11396950	C	T	13687	sibling	4	0.26	0.076856	-0.210203	0.668	intergenic_variant	.	.	.	.	.	.
chr1	11400149	11400150	C	T	14051	proband	2b	0.57	0.446082	0.560058	9.922	regulatory_region_variant	.	.	.	DHS_fetal_brain_enh	.	.
chr1	11412545	11412546	C	G	14527	sibling	4	0.54	0.242514	0.106190	4.370	regulatory_region_variant	.	.	.	.	.	.
chr1	11415981	11415982	G	A	12690	sibling	2b	0.72	0.254952	0.158737	5.214	regulatory_region_variant	.	.	.	DHS_fetal_brain_enh	.	.
chr1	11435198	11435199	C	T	14550	proband	7	0.0	0	-0.344819	0.267	regulatory_region_variant	.	.	.	.	.	.
chr1	11437460	11437461	C	A	13612	proband	2b	0.63	0.465885	-0.130277	1.142	intergenic_variant	.	.	.	DHS_fetal_brain_enh	.	.
chr1	11442732	11442733	C	T	12832	sibling	7	0.07	0.020692	-0.125071	1.183	intergenic_variant	.	.	.	.	.	.
chr1	11508843	11508844	G	T	11004	proband	4	0.61	0.35502	-0.140219	1.068	regulatory_region_variant	.	.	.	DHS_fetal_brain_enh	.	.
chr1	11509121	11509122	A	C	12061	proband	4	0.66	0.335148	-0.722115	0.016	regulatory_region_variant	.	.	.	DHS_fetal_brain_enh	.	.
chr1	11512101	11512102	T	C	14470	proband	5	0.13	0.058383	-0.089900	1.498	intergenic_variant	.	.	.	.	.	.
chr1	11516577	11516578	G	A	14259	sibling	4	0.59	0.264969	-0.210638	0.666	intergenic_variant	.	.	.	.	.	.
chr1	11519820	11519821	G	T	11463	proband	5	0.08	0.037256	-0.002358	2.587	intergenic_variant	.	.	.	.	.	.
chr1	11525008	11525009	A	G	12029	proband	7	0.11	0.035343	0.076153	3.868	intergenic_variant	.	.	.	.	.	.
chr1	11534801	11534802	T	C	13383	sibling	7	0.15	0.0873	0.181990	5.572	upstream_gene_variant	.	.	.	DHS_fetal_brain_enh	.	.
chr1	11558368	11558369	G	A	11766	proband	2b	0.82	0.485932	0.001357	2.644	intron_variant	.	.	.	DHS_fetal_brain_enh	.	.
chr1	11590147	11590148	C	T	14008	proband	5	0.55	0.144485	0.078364	3.905	intron_variant	.	.	.	.	.	.
chr1	11596901	11596902	T	C	12955	proband	4	0.46	0.240764	0.021349	2.957	3_prime_UTR_variant	.	.	.	.	.	.
chr1	11609984	11609985	G	A	13120	proband	7	0.02	0.006426	-0.136742	1.093	intergenic_variant	.	.	.	.	.	.
chr1	11671362	11671363	C	T	12636	proband	4	0.25	0.184875	-0.225271	0.604	intron_variant	.	.	.	.	.	.
chr1	11672400	11672401	C	T	14299	proband	4	0.37	0.109372	0.115957	4.531	intron_variant	.	.	.	.	.	.
chr1	11680669	11680670	C	T	14284	sibling	2b	0.98	0.72471	0.742484	11.42	intergenic_variant	.	.	.	.	.	.
chr1	11716765	11716766	C	T	11214	sibling	7	0.08	0.021016	-0.282626	0.410	intron_variant	.	.	.	.	.	FBXO2
chr1	11722595	11722596	A	C	11195	proband	2b	0.42	0.211512	0.036351	3.201	3_prime_UTR_variant	.	.	.	.	.	.
chr1	11722973	11722974	A	G	11868	proband	4	0.85	0.273105	0.416494	8.563	3_prime_UTR_variant	.	.	.	.	.	FBXO6
chr1	11731664	11731665	C	A	14203	proband	4	0.66	0.358578	0.270266	6.823	intron_variant	.	.	.	.	.	.
chr1	11736347	11736348	A	T	11345	sibling	4	0.27	0.146691	0.042196	3.298	intron_variant	.	.	.	.	.	.
chr1	11746466	11746467	A	G	12041	sibling	4	0.57	0.187017	-0.142772	1.050	intron_variant	.	.	.	.	.	.
chr1	11766277	11766278	C	T	13855	sibling	5	0.38	0.28101	-0.133413	1.118	intron_variant	.	.	.	.	.	.
chr1	11792211	11792212	G	A	14675	proband	4	0.81	0.47142	-0.078786	1.611	upstream_gene_variant	.	.	.	.	.	.
chr1	11794862	11794863	G	A	12324	proband	5	0.24	0.18636	0.073140	3.817	upstream_gene_variant	.	.	.	.	.	AGTRAP
chr1	11801463	11801464	C	T	13072	sibling	4	0.27	0.216162	-0.233141	0.573	intron_variant	.	.	.	.	.	.
chr1	11806263	11806264	C	T	11495	proband	4	0.62	0.324508	-0.040627	2.054	missense_variant	.	tolerated_low_confidence(0.17)	benign(0)	.	.	.
chr1	11809610	11809611	G	A	11158	sibling	4	0.54	0.327996	0.138438	4.894	intron_variant	.	.	.	.	.	.
chr1	11818620	11818621	C	T	11152	proband	5	0.08	0.055336	-0.070298	1.702	upstream_gene_variant	.	.	.	.	.	.
chr1	11823129	11823130	G	A	11611	proband	4	0.47	0.151011	0.456936	8.972	intron_variant	.	.	.	.	.	.
chr1	11826039	11826040	A	G	12301	proband	4	0.55	0.380435	0.866994	12.36	missense_variant	.	tolerated(0.05)	benign(0.151)	.	.	.
chr1	11829929	11829930	G	A	11689	proband	4	0.66	0.195096	-0.399450	0.182	intron_variant	.	.	.	.	.	.
chr1	11839485	11839486	C	G	11196	proband	4	0.57	0.168492	0.213083	6.033	non_coding_transcript_exon_variant	.	.	.	.	.	.
chr1	11843896	11843897	G	A	11234	proband	5	0.13	0.038428	-0.056741	1.856	intron_variant	.	.	.	.	.	.
chr1	11849021	11849022	G	A	13957	sibling	3a	0.69	0.408894	-0.245874	0.526	3_prime_UTR_variant	.	.	.	.	.	.
chr1	11861697	11861698	G	A	13315	proband	4	0.38	0.115938	-0.169017	0.879	intron_variant	.	.	.	.	.	.
chr1	11876484	11876485	T	A	13644	proband	6	0.13	0.034151	0.136552	4.864	intron_variant	.	.	.	.	.	.
chr1	11895618	11895619	G	A	12723	proband	6	0.1	0.02627	-0.338029	0.280	intron_variant	.	.	.	.	.	.
chr1	11904931	11904932	T	C	12399	sibling	4	0.22	0.057794	-0.162462	0.919	intron_variant	.	.	.	.	.	.
chr1	11921281	11921282	G	T	13293	sibling	5	0.12	0.038556	-0.218105	0.634	upstream_gene_variant	.	.	.	.	.	.
chr1	11921282	11921283	G	A	12290	sibling	5	0.13	0.041769	0.105957	4.366	upstream_gene_variant	.	.	.	.	.	.
chr1	11923876	11923877	T	C	11207	proband	7	0.04	0.012852	0.307326	7.309	upstream_gene_variant	.	.	.	.	.	.
chr1	11931179	11931180	C	T	11041	sibling	5	0.5	0.1478	-0.122249	1.206	intergenic_variant	.	.	.	.	.	.
chr1	11945782	11945783	T	A	12096	sibling	5	0.18	0.083826	-0.048201	1.959	intergenic_variant	.	.	.	.	.	.
chr1	11968252	11968253	C	T	13809	sibling	4	0.72	0.447336	1.688456	16.72	non_coding_transcript_exon_variant	480	.	.	.	DHS_fetal_brain_prom	.
chr1	11969759	11969760	C	G	13507	proband	2a	0.64	0.418752	0.123028	4.646	downstream_gene_variant	.	.	.	.	DHS_fetal_brain_prom	.
chr1	12036880	12036881	G	A	13284	sibling	5	0.49	0.179389	-0.453108	0.123	upstream_gene_variant	.	.	.	.	.	.
chr1	12058004	12058005	G	A	13072	sibling	7	0.06	0.017736	-0.622974	0.035	intron_variant	.	.	.	.	.	.
chr1	12058203	12058204	G	A	13616	proband	7	0.09	0.023778	-0.140239	1.068	intron_variant	.	.	.	.	.	.
chr1	12059603	12059604	G	A	13514	proband	5	0.6	0.15762	0.005587	2.708	intron_variant	.	.	.	.	.	.
chr1	12065575	12065576	C	A	14453	proband	4	0.79	0.259199	0.154203	5.143	intron_variant	.	.	.	.	.	.
chr1	12075877	12075878	A	G	13547	proband	5	0.38	0.112328	0.122037	4.630	upstream_gene_variant	.	.	.	.	.	.
chr1	12087732	12087733	T	G	11201	proband	3a	0.4	0.20936	0.141520	4.943	intron_variant	.	.	.	.	.	.
chr1	12117169	12117170	A	G	13584	proband	4	0.39	0.269763	0.259606	6.681	intergenic_variant	.	.	.	.	.	.
chr1	12117583	12117584	C	T	14535	sibling	4	0.85	0.587945	0.967078	13.06	intergenic_variant	.	.	.	.	.	.
chr1	12121833	12121834	C	T	13381	proband	5	0.19	0.10488	-0.215394	0.645	upstream_gene_variant	.	.	.	.	.	.
chr1	12140040	12140041	T	C	13066	sibling	4	0.58	0.171448	-0.062675	1.787	intron_variant	.	.	.	.	.	.
chr1	12156382	12156383	C	T	13283	proband	4	0.7	0.20692	-0.320310	0.317	intron_variant	.	.	.	.	.	.
chr1	12174174	12174175	C	G	13581	sibling	3a	0.47	0.325099	-0.367104	0.229	intron_variant	.	.	.	.	.	.
chr1	12175786	12175787	G	A	12340	proband	5	0.33	0.097548	3.397395	24.7	splice_donor_variant	276	.	.	.	.	.
chr1	12177634	12177635	T	G	11327	proband	5	0.27	0.079812	0.194191	5.756	intron_variant	.	.	.	.	.	.
chr1	12185527	12185528	G	T	14699	proband	4	0.42	0.336252	-0.231628	0.579	intron_variant	.	.	.	.	.	.
chr1	12198447	12198448	C	G	13812	sibling	2c	0.78	0.350298	1.434878	15.53	missense_variant	.	tolerated(0.5)	possibly_damaging(0.608)	.	.	.
chr1	12213175	12213176	C	T	11765	proband	3a	0.66	0.180576	0.019155	2.922	regulatory_region_variant	.	.	.	.	.	.
chr1	12218337	12218338	G	T	14404	proband	3a	0.33	0.091014	-0.003324	2.573	regulatory_region_variant	.	.	.	.	.	.
chr1	12234464	12234465	C	T	14237	proband	5	0.23	0.103293	-0.410944	0.167	intron_variant	.	.	.	.	.	.
chr1	12234856	12234857	G	A	12010	sibling	4	0.46	0.26772	-0.086246	1.534	intron_variant	.	.	.	.	.	.
chr1	12236318	12236319	C	T	14337	sibling	4	0.39	0.115284	-0.107728	1.330	intron_variant	.	.	.	.	.	.
chr1	12242677	12242678	C	T	11444	proband	4	0.36	0.27954	-0.000116	2.621	intron_variant	.	.	.	.	.	.
chr1	12244989	12244990	G	A	11266	proband	4	0.12	0.042492	0.052097	3.463	intron_variant	.	.	.	.	.	.
chr1	12271186	12271187	G	A	14363	proband	3a	0.65	0.19214	-0.102418	1.378	downstream_gene_variant	.	.	.	.	.	.
chr1	12271867	12271868	T	A	12290	proband	6	0.04	0.011824	-0.041526	2.042	downstream_gene_variant	.	.	.	.	.	.
chr1	12283338	12283339	G	T	11502	proband	5	0.68	0.201008	0.001024	2.638	upstream_gene_variant	.	.	.	.	.	.
chr1	12284640	12284641	A	G	11118	sibling	4	0.61	0.195993	0.443223	8.836	upstream_gene_variant	.	.	.	.	.	.
chr1	12285648	12285649	C	T	13341	sibling	5	0.22	0.065032	-0.075667	1.644	upstream_gene_variant	.	.	.	.	.	.
chr1	12299649	12299650	A	C	11038	proband	4	0.44	0.116248	0.039484	3.253	intron_variant	.	.	.	.	.	.
chr1	12306008	12306009	T	C	12347	proband	3a	0.77	0.203434	0.694000	11.04	intron_variant	.	.	.	.	.	.
chr1	12312705	12312706	G	A	14229	sibling	7	0.03	0.007926	-0.040703	2.053	intron_variant	.	.	.	.	.	.
chr1	12351029	12351030	T	C	13216	sibling	4	0.81	0.214002	-0.038850	2.076	intron_variant	.	.	.	.	.	.
chr1	12356420	12356421	T	C	12380	proband	5	0.55	0.256135	-0.167932	0.886	intron_variant	.	.	.	.	.	.
chr1	12372979	12372980	C	T	14460	sibling	7	0.02	0.005284	-0.015044	2.401	intron_variant	.	.	.	.	.	.
chr1	12390045	12390046	C	T	14225	proband	5	0.42	0.110964	-0.167752	0.887	intron_variant	.	.	.	.	.	.
chr1	12428629	12428630	T	C	13930	proband	5	0.26	0.068302	4.282852	32	missense_variant	528	deleterious(0)	probably_damaging(0.947)	.	.	.
chr1	12451997	12451998	C	G	12289	proband	6	0.25	0.06605	-0.547690	0.062	intron_variant	.	.	.	.	.	.
chr1	12461938	12461939	G	C	12548	sibling	4	0.39	0.302835	0.046477	3.369	intron_variant	.	.	.	.	.	.
chr1	12509053	12509054	A	C	12180	proband	4	0.76	0.594776	2.197210	21.3	intron_variant	525	.	.	.	.	.
chr1	12528743	12528744	C	A	12361	sibling	5	0.5	0.1478	0.458245	8.985	intron_variant	.	.	.	.	.	.
chr1	12530270	12530271	C	T	14402	proband	4	0.78	0.624468	1.386415	15.31	intron_variant	.	.	.	.	.	.
chr1	12532958	12532959	C	T	14574	proband	3a	0.66	0.528396	-0.153706	0.975	intron_variant	.	.	.	.	.	.
chr1	12538323	12538324	C	T	14484	sibling	2b	0.79	0.516897	2.339931	22.1	intron_variant	696	.	.	DHS_fetal_brain_enh	.	.
chr1	12542094	12542095	A	G	12052	sibling	4	0.78	0.363246	0.280653	6.959	intron_variant	.	.	.	.	.	.
chr1	12561760	12561761	A	C	13835	sibling	4	0.83	0.272323	0.323317	7.511	intron_variant	.	.	.	.	.	.
chr1	12566863	12566864	G	A	11986	sibling	5	0.16	0.052496	-0.318084	0.322	intron_variant	.	.	.	.	.	.
chr1	12576368	12576369	A	G	14061	sibling	5	0.5	0.1478	-0.165589	0.900	downstream_gene_variant	.	.	.	.	.	.
chr1	12580285	12580286	C	G	11441	proband	4	0.48	0.141888	-0.489591	0.095	intergenic_variant	.	.	.	.	.	.
chr1	12606084	12606085	T	C	12688	proband	7	0.02	0.005912	0.062590	3.639	intergenic_variant	.	.	.	.	.	.
chr1	12609528	12609529	C	T	12524	sibling	4	0.65	0.52039	-0.039659	2.066	regulatory_region_variant	.	.	.	.	.	.
chr1	12614786	12614787	C	T	12729	proband	3a	0.44	0.304348	0.003041	2.669	intergenic_variant	.	.	.	.	.	.
chr1	12618164	12618165	C	T	12686	proband	5	0.32	0.094592	-0.882985	0.005	intergenic_variant	.	.	.	.	.	.
chr1	12620801	12620802	C	T	12396	proband	5	0.29	0.085724	-0.381581	0.206	intergenic_variant	.	.	.	.	.	.
chr1	12630359	12630360	C	T	14511	sibling	3a	0.53	0.277402	-0.225658	0.603	intron_variant	.	.	.	.	.	.
chr1	12654666	12654667	T	A	12674	proband	4	0.64	0.264064	0.140156	4.922	intron_variant	.	.	.	.	.	.
chr1	12664273	12664274	A	T	11673	sibling	2b	0.64	0.209984	0.409342	8.488	intron_variant	.	.	.	.	.	.
chr1	12675636	12675637	A	G	14319	sibling	4	0.33	0.116853	1.247549	14.67	intron_variant	.	.	.	.	DHS_fetal_brain_prom	.
chr1	12702765	12702766	C	T	14446	sibling	6	0.16	0.047296	0.194871	5.766	upstream_gene_variant	.	.	.	.	.	.
chr1	12716805	12716806	G	C	14644	sibling	4	0.72	0.212832	0.711732	11.18	intron_variant	.	.	.	.	.	.
chr1	12721421	12721422	G	A	11000	proband	5	0.38	0.112328	-0.376775	0.213	intron_variant	.	.	.	.	.	.
chr1	12733264	12733265	G	A	14141	sibling	5	0.34	0.100504	0.204548	5.909	intergenic_variant	.	.	.	.	.	.
chr1	12739816	12739817	T	C	11108	sibling	4	0.28	0.089964	0.194265	5.757	intergenic_variant	.	.	.	.	.	.
chr1	12750638	12750639	G	A	13963	proband	7	0.09	0.041913	-0.277719	0.424	upstream_gene_variant	.	.	.	.	.	.
chr1	12782889	12782890	T	G	12224	sibling	2b	0.75	0.2217	0.044374	3.334	intron_variant	.	.	.	.	.	.
chr1	12787562	12787563	C	G	12314	proband	5	0.24	0.077112	-0.028934	2.207	3_prime_UTR_variant	.	.	.	.	.	.
chr1	12795824	12795825	C	T	11267	sibling	5	0.22	0.065032	-0.037813	2.090	upstream_gene_variant	.	.	.	.	.	.
chr1	12811284	12811285	C	G	14244	sibling	5	0.33	0.097548	-0.127468	1.164	intron_variant	.	.	.	.	.	.
chr1	12811590	12811591	C	A	11336	sibling	5	0.3	0.08868	0.232287	6.306	intron_variant	.	.	.	.	.	.
chr1	12816335	12816336	G	A	12382	sibling	4	0.69	0.221697	-0.030221	2.190	intron_variant	.	.	.	.	.	.
chr1	12837166	12837167	C	T	13120	proband	5	0.22	0.070686	0.967896	13.07	missense_variant	.	tolerated(0.13)	benign(0.011)	.	.	.
chr1	12854135	12854136	G	T	11966	proband	5	0.66	0.195096	0.408812	8.482	missense_variant	.	tolerated(0.09)	benign(0.383)	.	.	.
chr1	12854399	12854400	A	G	13080	sibling	5	0.56	0.165536	-0.295650	0.375	synonymous_variant	.	.	.	.	.	.
chr1	12854431	12854432	G	A	12211	proband	5	0.47	0.138932	-1.378222	0.001	missense_variant	.	tolerated(0.08)	benign(0)	.	.	.
chr1	12858175	12858176	G	T	13139	proband	5	0.13	0.038428	-0.007893	2.505	downstream_gene_variant	.	.	.	.	.	.
chr1	12858186	12858187	A	T	13139	proband	5	0.24	0.070944	0.111478	4.457	downstream_gene_variant	.	.	.	.	.	.
chr1	12858194	12858195	G	A	13139	proband	5	0.22	0.065032	0.048681	3.406	downstream_gene_variant	.	.	.	.	.	.
chr1	12873757	12873758	G	A	13093	proband	7	0.0	0	-0.200276	0.714	intergenic_variant	.	.	.	.	.	.
chr1	12879040	12879041	G	T	13922	sibling	5	0.29	0.085724	-0.311802	0.336	downstream_gene_variant	.	.	.	.	.	.
chr1	12887708	12887709	A	G	12720	proband	5	0.83	0.245348	0.014485	2.847	intron_variant	.	.	.	.	.	.
chr1	12888456	12888457	G	A	11355	sibling	6	0.32	0.094592	0.289012	7.069	missense_variant	.	tolerated(0.07)	benign(0.006)	.	.	.
chr1	12894493	12894494	C	T	11041	sibling	7	0.0	0	-0.463907	0.114	upstream_gene_variant	.	.	.	.	.	.
chr1	12904364	12904365	G	T	12738	sibling	7	0.02	0.005912	-0.094889	1.449	upstream_gene_variant	.	.	.	.	.	.
chr1	12904464	12904465	G	T	12261	proband	7	0.07	0.020692	-0.002336	2.588	upstream_gene_variant	.	.	.	.	.	.
chr1	12916519	12916520	G	A	12399	sibling	5	0.44	0.130064	-0.450714	0.126	upstream_gene_variant	.	.	.	.	.	PRAMEF2
chr1	12918065	12918066	C	T	11224	proband	5	0.2	0.05912	-0.286209	0.400	intron_variant	.	.	.	.	.	.
chr1	12920221	12920222	G	A	13462	sibling	5	0.25	0.0739	-0.070249	1.702	intron_variant	.	.	.	.	.	.
chr1	12921113	12921114	G	A	13777	proband	7	0.0	0	-0.685779	0.021	missense_variant	.	tolerated(0.11)	benign(0.003)	.	.	.
chr1	12921386	12921387	C	T	12467	proband	7	0.0	0	-0.200547	0.712	missense_variant	.	tolerated(1)	benign(0.109)	.	.	.
chr1	12940716	12940717	A	G	11118	sibling	5	0.39	0.115284	-0.074982	1.651	intron_variant	.	.	.	.	.	.
chr1	12940728	12940729	C	T	14455	proband	5	0.46	0.135976	-0.236171	0.562	intron_variant	.	.	.	.	.	.
chr1	12946664	12946665	G	A	13503	sibling	7	0.0	0	-0.123047	1.200	upstream_gene_variant	.	.	.	.	.	PRAMEF4
chr1	12947367	12947368	C	T	14088	proband	7	0.37	0.109372	-0.077130	1.628	upstream_gene_variant	.	.	.	.	.	PRAMEF4
chr1	12947850	12947851	T	C	14489	sibling	6	0.29	0.085724	0.031862	3.128	upstream_gene_variant	.	.	.	.	.	.
chr1	12984654	12984655	G	A	14268	proband	4	0.92	0.271952	0.215871	6.073	upstream_gene_variant	.	.	.	.	.	.
chr1	13005096	13005097	G	C	13383	proband	7	0.0	0	-0.460171	0.117	intron_variant	.	.	.	.	.	.
chr1	13010025	13010026	G	A	11169	sibling	7	0.0	0	-0.450887	0.125	intron_variant	.	.	.	.	.	.
chr1	13010029	13010030	G	A	11169	sibling	7	0.0	0	-0.071269	1.691	intron_variant	.	.	.	.	.	.
chr1	13043396	13043397	C	T	12722	sibling	6	0.27	0.079812	-0.011307	2.455	intron_variant	.	.	.	.	.	.
chr1	13117878	13117879	C	A	11096	sibling	6	0.58	0.171448	0.717428	11.23	upstream_gene_variant	.	.	.	.	.	PRAMEF6
chr1	13118957	13118958	G	T	14415	proband	6	0.48	0.141888	0.075103	3.850	upstream_gene_variant	.	.	.	.	.	PRAMEF6
chr1	13175478	13175479	T	A	12219	proband	5	0.35	0.10346	-0.108127	1.327	upstream_gene_variant	.	.	.	.	.	.
chr1	13176740	13176741	C	T	14028	sibling	5	0.38	0.112328	-0.017013	2.373	upstream_gene_variant	.	.	.	.	.	.
chr1	13177199	13177200	T	G	13083	sibling	5	0.24	0.070944	0.126525	4.703	upstream_gene_variant	.	.	.	.	.	.
chr1	13343850	13343851	G	A	14534	sibling	6	0.29	0.085724	0.043859	3.326	intergenic_variant	.	.	.	.	.	.
chr1	13344794	13344795	C	A	12290	sibling	7	0.0	0	-0.368596	0.226	intergenic_variant	.	.	.	.	.	.
chr1	13344795	13344796	A	G	12290	sibling	7	0.0	0	-0.165510	0.900	intergenic_variant	.	.	.	.	.	.
chr1	13351861	13351862	T	C	13216	proband	7	0.0	0	0.059634	3.590	intron_variant	.	.	.	.	.	.
chr1	13368873	13368874	G	A	13526	proband	6	0.21	0.062076	0.006791	2.727	3_prime_UTR_variant	.	.	.	.	.	.
chr1	13369192	13369193	G	A	13542	sibling	6	0.18	0.053208	0.014543	2.848	downstream_gene_variant	.	.	.	.	.	.
chr1	13644115	13644116	T	C	12675	proband	7	0.0	0	-0.367114	0.228	intron_variant	.	.	.	.	.	.
chr1	13644130	13644131	A	G	12675	proband	7	0.0	0	0.202325	5.876	intron_variant	.	.	.	.	.	.
chr1	13651266	13651267	A	G	12295	proband	6	0.3	0.08868	0.175724	5.476	downstream_gene_variant	.	.	.	.	.	.
chr1	13659359	13659360	G	A	11545	sibling	7	0.0	0	0.063657	3.657	intergenic_variant	.	.	.	.	.	.
chr1	13660501	13660502	T	A	13944	proband	7	0.0	0	0.128956	4.742	intergenic_variant	.	.	.	.	.	.
chr1	13668375	13668376	T	C	11000	sibling	6	0.2	0.05912	0.198293	5.817	3_prime_UTR_variant	.	.	.	.	.	.
chr1	13668922	13668923	C	G	13833	proband	7	0.42	0.124152	1.239328	14.63	missense_variant	.	tolerated(0.17)	probably_damaging(0.971)	.	.	.
chr1	13672093	13672094	A	G	11010	sibling	7	0.0	0	0.034185	3.166	intron_variant	.	.	.	.	.	.
chr1	13673940	13673941	G	A	13509	proband	6	0.37	0.109372	0.281446	6.970	upstream_gene_variant	.	.	.	.	.	PRAMEF14
chr1	13674393	13674394	C	T	13766	proband	7	0.0	0	-0.070558	1.699	upstream_gene_variant	.	.	.	.	.	PRAMEF14
chr1	13682202	13682203	C	T	12727	proband	7	0.0	0	-0.116788	1.252	intergenic_variant	.	.	.	.	.	.
chr1	13696858	13696859	C	G	12237	sibling	6	0.48	0.141888	-0.104663	1.358	intron_variant	.	.	.	.	.	.
chr1	13715703	13715704	C	T	14549	sibling	7	0.0	0	-0.281186	0.414	upstream_gene_variant	.	.	.	.	.	PRAMEF17
chr1	13716981	13716982	G	A	13642	proband	7	0.06	0.017736	-0.129523	1.148	missense_variant	.	tolerated(0.36)	benign(0.011)	.	.	.
chr1	13724246	13724247	A	G	12826	sibling	7	0.0	0	0.014013	2.840	intergenic_variant	.	.	.	.	.	.
chr1	13724257	13724258	C	T	12826	sibling	7	0.0	0	-0.031958	2.167	intergenic_variant	.	.	.	.	.	.
chr1	13724375	13724376	T	C	14686	sibling	7	0.0	0	-0.000778	2.611	intergenic_variant	.	.	.	.	.	.
chr1	13724376	13724377	C	T	14686	sibling	7	0.0	0	-0.422204	0.154	intergenic_variant	.	.	.	.	.	.
chr1	13724384	13724385	A	G	14686	sibling	7	0.0	0	-0.316728	0.325	intergenic_variant	.	.	.	.	.	.
chr1	13724392	13724393	T	C	14686	sibling	7	0.0	0	-0.266029	0.459	intergenic_variant	.	.	.	.	.	.
chr1	13735353	13735354	T	C	13777	proband	7	0.14	0.041384	-0.289706	0.391	upstream_gene_variant	.	.	.	.	.	.
chr1	13735579	13735580	T	C	13412	sibling	6	0.42	0.124152	-0.037140	2.099	upstream_gene_variant	.	.	.	.	.	PRAMEF20
chr1	13736744	13736745	T	C	13920	proband	6	0.48	0.141888	0.214669	6.056	upstream_gene_variant	.	.	.	.	.	PRAMEF20
chr1	13736746	13736747	G	T	13920	proband	7	0.06	0.017736	-0.457882	0.119	upstream_gene_variant	.	.	.	.	.	PRAMEF20
chr1	13736806	13736807	C	T	13920	proband	7	0.0	0	-0.290679	0.388	upstream_gene_variant	.	.	.	.	.	PRAMEF20
chr1	13742849	13742850	G	C	14238	proband	6	0.64	0.189184	0.152078	5.110	synonymous_variant	.	.	.	.	.	.
chr1	13742854	13742855	G	A	14238	proband	6	0.57	0.168492	-0.052547	1.906	missense_variant	.	tolerated(1)	benign(0.01)	.	.	.
chr1	13753593	13753594	C	G	11568	sibling	7	0.0	0	-0.106629	1.340	intergenic_variant	.	.	.	.	.	.
chr1	13761414	13761415	G	A	12053	proband	7	0.0	0	-0.044331	2.007	intergenic_variant	.	.	.	.	.	.
chr1	13782352	13782353	G	T	11469	proband	4	0.64	0.35328	-0.027929	2.221	intergenic_variant	.	.	.	.	.	.
chr1	13816346	13816347	G	C	11552	proband	5	0.39	0.125307	-0.187436	0.777	intron_variant	.	.	.	.	.	.
chr1	13819517	13819518	C	A	12778	proband	5	0.2	0.05912	0.093559	4.160	intron_variant	.	.	.	.	.	.
chr1	13822931	13822932	C	G	14026	proband	5	0.36	0.115668	0.048513	3.403	intron_variant	.	.	.	.	.	.
chr1	13842078	13842079	A	G	12633	sibling	4	0.33	0.106029	-0.341504	0.273	intron_variant	.	.	.	.	.	.
chr1	13870419	13870420	C	T	13905	sibling	2b	0.55	0.43043	1.122093	14.02	regulatory_region_variant	289	.	.	DHS_fetal_brain_enh	.	.
chr1	13875924	13875925	T	C	14150	sibling	3a	0.53	0.086867	-0.099900	1.402	intergenic_variant	.	.	.	.	.	.
chr1	13884077	13884078	C	T	13907	sibling	5	0.16	0.047296	-0.384273	0.202	downstream_gene_variant	.	.	.	.	.	.
chr1	13901397	13901398	C	G	14425	sibling	3a	0.63	0.186228	-0.108349	1.325	intergenic_variant	.	.	.	.	.	.
chr1	13917466	13917467	C	T	14638	sibling	5	0.32	0.102816	-0.130089	1.144	intron_variant	.	.	.	.	.	.
chr1	13944887	13944888	C	A	13736	sibling	6	0.37	0.109372	-0.203524	0.698	downstream_gene_variant	.	.	.	.	.	.
chr1	13956447	13956448	C	T	14386	sibling	5	0.32	0.094592	0.194322	5.758	intergenic_variant	.	.	.	.	.	.
chr1	13956448	13956449	C	G	14386	sibling	5	0.16	0.047296	-0.101446	1.387	intergenic_variant	.	.	.	.	.	.
chr1	13963135	13963136	T	C	11181	sibling	5	0.16	0.047296	-0.145025	1.034	intergenic_variant	.	.	.	.	.	.
chr1	13971911	13971912	C	G	13284	sibling	5	0.15	0.04434	-0.074874	1.652	intergenic_variant	.	.	.	.	.	.
chr1	13986420	13986421	T	C	12086	proband	6	0.22	0.110924	0.749320	11.47	upstream_gene_variant	255	.	.	.	.	.
chr1	13988527	13988528	C	T	14323	sibling	5	0.17	0.079169	-0.650025	0.028	upstream_gene_variant	.	.	.	.	.	.
chr1	13999744	13999745	C	T	11359	sibling	5	0.25	0.0739	-0.114470	1.271	intergenic_variant	.	.	.	.	.	.
chr1	14017598	14017599	C	T	14450	sibling	7	0.03	0.008868	-0.382776	0.204	downstream_gene_variant	.	.	.	.	.	.
chr1	14035617	14035618	T	C	12334	proband	5	0.68	0.36142	0.403804	8.429	intron_variant	.	.	.	.	.	.
chr1	14049392	14049393	G	A	13923	proband	5	0.24	0.077112	0.397799	8.365	intron_variant	.	.	.	.	.	.
chr1	14050217	14050218	C	A	13017	proband	5	0.54	0.106488	-0.457705	0.119	intron_variant	.	.	.	.	.	.
chr1	14050336	14050337	C	T	14661	sibling	3a	0.74	0.141192	-0.276288	0.428	intron_variant	.	.	.	.	.	.
chr1	14056980	14056981	G	C	12011	sibling	3a	0.71	0.318861	0.066116	3.699	intron_variant	.	.	.	.	.	.
chr1	14082879	14082880	G	T	11404	sibling	4	0.67	0.300897	-0.317594	0.323	intron_variant	.	.	.	.	.	.
chr1	14088128	14088129	C	T	12708	proband	2b	0.41	0.23862	-0.206444	0.685	intron_variant	.	.	.	.	.	.
chr1	14091415	14091416	G	C	14511	proband	4	0.22	0.12804	-0.320348	0.317	intron_variant	.	.	.	DHS_fetal_brain_enh	.	.
chr1	14118003	14118004	C	G	14609	proband	4	0.71	0.232951	0.017724	2.899	intron_variant	.	.	.	.	.	.
chr1	14135321	14135322	C	T	13214	proband	2a	0.85	0.381735	0.202887	5.884	intron_variant	.	.	.	.	.	.
chr1	14137592	14137593	C	T	13574	sibling	4	0.65	0.19214	-0.046327	1.982	intron_variant	.	.	.	.	.	.
chr1	14156845	14156846	C	T	12325	sibling	4	0.72	0.39744	-0.284759	0.404	regulatory_region_variant	.	.	.	.	.	.
chr1	14161823	14161824	C	G	13381	sibling	5	0.11	0.030338	-0.330402	0.295	intergenic_variant	.	.	.	.	.	.
chr1	14162133	14162134	G	A	13970	sibling	5	0.43	0.23736	-0.120999	1.217	intergenic_variant	.	.	.	.	.	.
chr1	14202198	14202199	T	C	13221	proband	7	0.06	0.017736	-0.661205	0.026	intergenic_variant	.	.	.	.	.	.
chr1	14235061	14235062	A	G	12749	sibling	3a	0.72	0.198576	0.127474	4.718	intergenic_variant	.	.	.	.	.	.
chr1	14235372	14235373	C	T	14236	proband	4	0.4	0.11032	-0.526872	0.072	intergenic_variant	.	.	.	.	.	.
chr1	14238341	14238342	G	C	14141	proband	3a	0.62	0.199206	-0.297252	0.371	intergenic_variant	.	.	.	.	.	.
chr1	14241022	14241023	C	T	13714	sibling	6	0.27	0.086751	-0.467950	0.111	intergenic_variant	.	.	.	.	.	.
chr1	14253492	14253493	G	A	13358	sibling	5	0.29	0.162806	-0.129312	1.150	intergenic_variant	.	.	.	.	.	.
chr1	14254103	14254104	G	A	13673	sibling	5	0.15	0.04104	-0.207762	0.679	intergenic_variant	.	.	.	.	.	.
chr1	14255912	14255913	C	A	14090	sibling	4	0.67	0.218219	0.282269	6.980	intergenic_variant	.	.	.	.	.	.
chr1	14258393	14258394	A	G	11676	proband	5	0.26	0.076856	-0.292095	0.385	intergenic_variant	.	.	.	.	.	.
chr1	14277711	14277712	C	T	13998	sibling	4	0.21	0.105882	-0.369421	0.225	regulatory_region_variant	.	.	.	.	.	.
chr1	14282228	14282229	A	T	14559	proband	7	0.04	0.011824	0.538656	9.734	intergenic_variant	.	.	.	.	.	.
chr1	14282509	14282510	G	A	14160	proband	5	0.23	0.103293	-0.191723	0.755	intergenic_variant	.	.	.	.	.	.
chr1	14301695	14301696	C	A	14618	proband	3a	0.8	0.55336	-0.468390	0.110	intergenic_variant	.	.	.	.	.	.
chr1	14327960	14327961	C	T	13890	proband	7	0.01	0.002956	0.604782	10.31	intergenic_variant	.	.	.	.	.	.
chr1	14338716	14338717	G	C	14280	proband	5	0.17	0.050252	-0.347218	0.263	intergenic_variant	.	.	.	.	.	.
chr1	14343976	14343977	C	G	11004	proband	5	0.04	0.02328	-0.206602	0.684	intergenic_variant	.	.	.	.	.	.
chr1	14359412	14359413	G	T	14473	sibling	5	0.23	0.067988	0.030336	3.103	intergenic_variant	.	.	.	.	.	.
chr1	14379541	14379542	C	A	14469	proband	5	0.22	0.065032	0.228738	6.256	intergenic_variant	.	.	.	.	.	.
chr1	14386685	14386686	G	A	12132	sibling	5	0.57	0.168492	-0.015235	2.398	intergenic_variant	.	.	.	.	.	.
chr1	14388307	14388308	C	T	13520	sibling	5	0.18	0.057834	-0.492689	0.093	intergenic_variant	.	.	.	.	.	.
chr1	14391083	14391084	C	G	12662	sibling	5	0.31	0.091636	-0.057020	1.853	intergenic_variant	.	.	.	.	.	.
chr1	14399337	14399338	G	C	13358	sibling	5	0.39	0.269763	-0.550228	0.060	intergenic_variant	.	.	.	.	.	.
chr1	14408160	14408161	T	C	14306	sibling	5	0.2	0.05912	-0.190861	0.760	intergenic_variant	.	.	.	.	.	.
chr1	14409510	14409511	C	G	11798	proband	5	0.4	0.11824	-0.132989	1.122	intergenic_variant	.	.	.	.	.	.
chr1	14416173	14416174	A	G	11250	proband	6	0.57	0.168492	0.135074	4.841	intergenic_variant	.	.	.	.	.	.
chr1	14436606	14436607	T	A	12942	sibling	5	0.23	0.12696	-0.225252	0.604	regulatory_region_variant	.	.	.	.	.	.
chr1	14438483	14438484	C	T	12021	sibling	6	0.34	0.109242	-0.254634	0.496	intergenic_variant	.	.	.	.	.	.
chr1	14448033	14448034	A	G	12370	sibling	7	0.08	0.023648	0.229468	6.267	downstream_gene_variant	.	.	.	.	.	.
chr1	14449071	14449072	C	G	12796	sibling	5	0.43	0.127108	-0.094277	1.455	downstream_gene_variant	.	.	.	.	.	.
chr1	14455963	14455964	C	T	12115	sibling	3a	0.49	0.144844	-0.145645	1.029	intergenic_variant	.	.	.	.	.	.
chr1	14459951	14459952	G	T	14575	proband	7	0.02	0.005912	-0.337245	0.282	intergenic_variant	.	.	.	.	.	.
chr1	14500866	14500867	C	T	13129	proband	5	0.16	0.071856	-0.155000	0.966	intergenic_variant	.	.	.	.	.	.
chr1	14525932	14525933	C	T	12229	proband	5	0.2	0.05912	-0.449083	0.127	intergenic_variant	.	.	.	.	.	.
chr1	14550230	14550231	T	C	11303	proband	5	0.29	0.085724	0.471773	9.117	upstream_gene_variant	.	.	.	.	.	.
chr1	14563603	14563604	T	G	11117	sibling	5	0.29	0.130239	-0.010120	2.472	intergenic_variant	.	.	.	.	.	.
chr1	14576872	14576873	C	T	11299	sibling	7	0.06	0.026946	-0.282194	0.411	intergenic_variant	.	.	.	.	.	.
chr1	14578441	14578442	C	T	13393	proband	5	0.3	0.08868	-0.233537	0.572	intergenic_variant	.	.	.	.	.	.
chr1	14593539	14593540	A	C	14593	proband	6	0.23	0.067988	-0.083785	1.559	intergenic_variant	.	.	.	.	.	.
chr1	14619707	14619708	C	T	13855	sibling	7	0.06	0.019278	-0.219585	0.628	intergenic_variant	.	.	.	.	.	.
chr1	14632933	14632934	G	T	11440	sibling	5	0.22	0.065032	-0.459087	0.118	intergenic_variant	.	.	.	.	.	.
chr1	14644902	14644903	G	T	14557	sibling	5	0.33	0.228261	0.314507	7.400	intergenic_variant	.	.	.	.	.	.
chr1	14645857	14645858	C	G	14159	proband	5	0.26	0.076856	-0.038405	2.082	intergenic_variant	.	.	.	.	.	.
chr1	14649350	14649351	A	G	12857	proband	5	0.1	0.02956	-0.083421	1.563	intergenic_variant	.	.	.	.	.	.
chr1	14665675	14665676	C	T	11809	proband	5	0.42	0.211764	-0.061616	1.799	intergenic_variant	.	.	.	.	.	.
chr1	14669368	14669369	C	T	14542	sibling	5	0.23	0.067988	-0.104445	1.360	intergenic_variant	.	.	.	.	.	.
chr1	14681316	14681317	A	G	12692	proband	5	0.2	0.05912	-0.112042	1.292	upstream_gene_variant	.	.	.	.	.	.
chr1	14682027	14682028	C	T	13799	proband	3a	0.7	0.20692	-1.004389	0.002	upstream_gene_variant	.	.	.	.	.	.
chr1	14715711	14715712	G	T	14015	proband	7	0.02	0.005912	0.126855	4.708	intergenic_variant	.	.	.	.	.	.
chr1	14731946	14731947	T	C	14233	sibling	4	0.34	0.100504	-0.153211	0.978	intergenic_variant	.	.	.	DHS_fetal_brain_enh	.	.
chr1	14750551	14750552	T	C	13748	proband	2b	0.5	0.16065	0.138597	4.897	intergenic_variant	.	.	.	.	.	.
chr1	14765729	14765730	C	T	11651	sibling	5	0.14	0.07728	0.184253	5.606	regulatory_region_variant	.	.	.	.	.	.
chr1	14790714	14790715	A	G	12955	proband	7	0.05	0.023285	-0.054036	1.888	intergenic_variant	.	.	.	.	.	.
chr1	14791691	14791692	G	A	13825	proband	7	0.02	0.005912	-0.676444	0.023	intergenic_variant	.	.	.	.	.	.
chr1	14793406	14793407	G	T	13572	sibling	4	0.7	0.20692	-0.247666	0.520	intergenic_variant	.	.	.	.	.	.
chr1	14821432	14821433	C	T	14012	proband	5	0.22	0.070686	-0.120308	1.222	intergenic_variant	.	.	.	.	.	.
chr1	14845293	14845294	A	G	13398	sibling	5	0.14	0.041384	-0.469431	0.110	intergenic_variant	.	.	.	.	.	.
chr1	14849016	14849017	G	C	12623	sibling	2b	0.74	0.375772	-0.051554	1.918	regulatory_region_variant	.	.	.	.	.	.
chr1	14857994	14857995	C	G	11496	sibling	4	0.29	0.085724	-0.220526	0.624	intergenic_variant	.	.	.	.	.	.
chr1	14868473	14868474	A	G	14319	sibling	5	0.22	0.060676	0.323713	7.515	intergenic_variant	.	.	.	.	.	.
chr1	14875340	14875341	G	A	14535	proband	5	0.28	0.082768	0.062692	3.641	intergenic_variant	.	.	.	.	.	.
chr1	14882240	14882241	C	T	11327	proband	3a	0.63	0.202419	-0.087209	1.524	intergenic_variant	.	.	.	.	.	.
chr1	14894732	14894733	T	C	12574	proband	4	0.58	0.171448	-0.324724	0.307	intergenic_variant	.	.	.	.	.	.
chr1	14901081	14901082	C	T	11241	proband	5	0.15	0.04434	-0.127763	1.162	intergenic_variant	.	.	.	.	.	.
chr1	14904173	14904174	C	A	13602	sibling	5	0.33	0.091014	0.382245	8.195	intergenic_variant	.	.	.	DHS_fetal_brain_enh	.	.
chr1	14920967	14920968	G	A	11857	sibling	2b	0.45	0.144585	0.368816	8.045	upstream_gene_variant	.	.	.	.	.	.
chr1	14934222	14934223	A	C	13507	proband	7	0.02	0.008982	-0.111407	1.298	intron_variant	.	.	.	.	.	.
chr1	14953595	14953596	G	C	14339	proband	3a	0.59	0.274763	0.055646	3.523	intron_variant	.	.	.	.	.	.
chr1	14969130	14969131	A	G	12628	proband	7	0.02	0.005284	0.121482	4.621	intron_variant	.	.	.	.	.	.
chr1	14977253	14977254	T	C	13008	sibling	7	0.04	0.018628	-0.158358	0.945	intron_variant	.	.	.	.	.	.
chr1	14978521	14978522	A	T	12661	proband	3a	0.51	0.229041	-0.201542	0.708	intron_variant	.	.	.	.	.	.
chr1	14983491	14983492	G	C	14411	proband	4	0.39	0.115284	-0.366717	0.229	intron_variant	.	.	.	.	.	.
chr1	15000910	15000911	G	T	13070	proband	5	0.52	0.153712	0.005641	2.709	intron_variant	.	.	.	.	.	.
chr1	15005638	15005639	G	A	12037	sibling	3a	0.58	0.171448	-0.525207	0.073	intron_variant	.	.	.	.	.	.
chr1	15016670	15016671	C	T	12655	proband	2b	0.87	0.569241	0.230196	6.277	intron_variant	.	.	.	.	.	.
chr1	15037421	15037422	G	T	14178	proband	6	0.35	0.10346	0.093798	4.164	intron_variant	.	.	.	.	.	.
chr1	15046356	15046357	G	T	14380	proband	5	0.59	0.189567	-0.161526	0.925	intron_variant	.	.	.	.	.	.
chr1	15054623	15054624	A	G	12184	sibling	6	0.1	0.02956	0.089783	4.097	intron_variant	.	.	.	.	.	.
chr1	15076218	15076219	T	C	13802	sibling	4	0.38	0.122094	-0.055114	1.875	intron_variant	.	.	.	.	.	.
chr1	15103823	15103824	G	A	13868	proband	5	0.58	0.171448	0.126445	4.702	intron_variant	.	.	.	.	.	.
chr1	15111362	15111363	T	C	11470	proband	4	0.73	0.215788	0.110207	4.436	intron_variant	.	.	.	.	.	.
chr1	15113076	15113077	C	A	14027	sibling	5	0.32	0.23664	1.224414	14.55	intron_variant	.	.	.	.	.	.
chr1	15113080	15113081	T	G	14027	sibling	5	0.32	0.23664	1.826614	17.65	intron_variant	239	.	.	.	.	.
chr1	15113091	15113092	T	G	14027	sibling	5	0.22	0.16269	1.074168	13.74	intron_variant	.	.	.	.	.	.
chr1	15121485	15121486	A	G	14505	sibling	7	0.07	0.020692	-0.206828	0.683	intron_variant	.	.	.	.	.	.
chr1	15129129	15129130	T	C	11310	proband	5	0.12	0.035472	-0.371986	0.221	intron_variant	.	.	.	.	.	.
chr1	15134899	15134900	C	A	13050	proband	5	0.26	0.076856	-0.131000	1.137	intron_variant	.	.	.	.	.	.
chr1	15138725	15138726	C	A	11193	sibling	3a	0.23	0.067988	0.090691	4.112	intron_variant	.	.	.	.	.	.
chr1	15138851	15138852	A	G	14537	sibling	4	0.62	0.183272	0.319791	7.467	intron_variant	.	.	.	.	.	.
chr1	15147342	15147343	C	T	11918	sibling	5	0.46	0.135976	-0.140354	1.067	intron_variant	.	.	.	.	.	.
chr1	15150346	15150347	C	T	12942	sibling	6	0.18	0.053208	-0.340550	0.275	intron_variant	.	.	.	.	.	.
chr1	15162109	15162110	A	G	14537	sibling	4	0.73	0.584438	-0.004415	2.557	intron_variant	.	.	.	.	.	.
chr1	15170317	15170318	C	A	13301	sibling	4	0.53	0.156668	-0.051833	1.914	intron_variant	.	.	.	.	.	.
chr1	15197072	15197073	G	A	12052	sibling	6	0.69	0.203964	-0.172522	0.859	intron_variant	.	.	.	.	.	.
chr1	15201673	15201674	A	G	11075	proband	6	0.09	0.026604	0.067548	3.723	intron_variant	.	.	.	.	.	.
chr1	15220546	15220547	A	C	11115	proband	3a	0.58	0.453908	-0.931189	0.004	intron_variant	.	.	.	.	.	.
chr1	15222908	15222909	T	C	13998	proband	5	0.32	0.102816	0.079874	3.930	intron_variant	.	.	.	.	.	.
chr1	15235608	15235609	C	T	11520	sibling	3a	0.63	0.186228	-0.210255	0.668	intron_variant	.	.	.	.	.	.
chr1	15240153	15240154	C	T	12418	proband	4	0.46	0.214222	-0.022858	2.291	intron_variant	.	.	.	.	.	.
chr1	15245963	15245964	C	T	14432	proband	4	0.59	0.189567	-0.204590	0.693	intron_variant	.	.	.	.	.	.
chr1	15255359	15255360	G	A	14243	sibling	4	0.61	0.488366	-0.046559	1.979	intron_variant	.	.	.	.	.	.
chr1	15275088	15275089	G	A	13063	sibling	5	0.46	0.206586	0.198420	5.819	intron_variant	.	.	.	.	.	.
chr1	15284368	15284369	G	A	13991	proband	3a	0.63	0.282933	-0.076968	1.630	intron_variant	.	.	.	.	.	.
chr1	15291562	15291563	G	A	11894	sibling	5	0.08	0.035928	0.094221	4.171	intron_variant	.	.	.	.	.	.
chr1	15310835	15310836	C	T	11057	proband	7	0.06	0.017736	-0.221256	0.621	intron_variant	.	.	.	.	.	.
chr1	15337352	15337353	T	G	12749	proband	6	0.38	0.112328	-0.029622	2.198	intron_variant	.	.	.	.	.	.
chr1	15348079	15348080	G	A	11523	sibling	4	0.8	0.37256	-0.341865	0.273	intron_variant	.	.	.	.	.	.
chr1	15353765	15353766	C	T	13835	sibling	4	0.62	0.183272	-0.061413	1.802	intron_variant	.	.	.	.	.	.
chr1	15359071	15359072	C	G	14038	sibling	7	0.05	0.01478	-0.008308	2.499	intron_variant	.	.	.	.	.	.
chr1	15367385	15367386	G	A	14264	sibling	4	0.57	0.421515	-0.021929	2.304	intron_variant	.	.	.	.	.	.
chr1	15370965	15370966	C	A	14598	sibling	5	0.16	0.074512	-0.077712	1.622	intron_variant	.	.	.	.	.	.
chr1	15372847	15372848	G	A	13962	sibling	5	0.47	0.218879	-0.109076	1.318	intron_variant	.	.	.	.	.	.
chr1	15403916	15403917	T	C	14617	sibling	4	0.55	0.16258	-0.294103	0.379	intron_variant	.	.	.	.	.	.
chr1	15415801	15415802	G	A	11654	sibling	2b	0.55	0.256135	0.101229	4.288	intron_variant	.	.	.	.	.	.
chr1	15417985	15417986	G	A	14384	proband	5	0.68	0.201008	-0.287271	0.397	intron_variant	.	.	.	.	.	.
chr1	15427323	15427324	G	A	14272	proband	4	0.33	0.107481	0.083826	3.997	intron_variant	.	.	.	.	.	.
chr1	15440031	15440032	A	C	11924	sibling	4	0.35	0.186025	-0.174660	0.847	intron_variant	.	.	.	.	.	.
chr1	15461864	15461865	G	C	13733	proband	6	0.35	0.09653	0.030703	3.109	intron_variant	.	.	.	.	.	.
chr1	15465627	15465628	C	T	13835	proband	4	0.36	0.288216	0.301284	7.230	intron_variant	.	.	.	.	.	.
chr1	15473735	15473736	G	T	13876	sibling	5	0.48	0.384288	0.023727	2.995	intron_variant	.	.	.	.	.	.
chr1	15475278	15475279	A	T	11872	sibling	2b	0.71	0.318861	0.313976	7.394	intron_variant	.	.	.	.	.	.
chr1	15484412	15484413	G	A	14077	proband	3a	0.35	0.10346	-0.021638	2.308	intron_variant	.	.	.	.	.	.
chr1	15485170	15485171	C	T	13053	sibling	2b	0.71	0.420746	0.246466	6.504	intron_variant	.	.	.	.	.	.
chr1	15488526	15488527	T	C	11303	proband	4	0.63	0.282933	0.203391	5.892	intron_variant	.	.	.	.	.	.
chr1	15508339	15508340	C	T	11172	sibling	4	0.59	0.264969	-0.612979	0.038	intron_variant	.	.	.	.	.	.
chr1	15543440	15543441	G	A	11502	proband	6	0.4	0.11824	0.136193	4.859	intron_variant	.	.	.	.	.	.
chr1	15556727	15556728	C	T	11474	sibling	4	0.6	0.17736	0.108220	4.404	intergenic_variant	.	.	.	.	.	.
chr1	15559218	15559219	C	T	12638	proband	5	0.23	0.067988	-0.191482	0.757	intergenic_variant	.	.	.	.	.	.
chr1	15586470	15586471	C	T	11377	sibling	4	0.4	0.18628	-0.250323	0.511	intron_variant	.	.	.	.	.	.
chr1	15587780	15587781	C	T	13159	proband	2b	0.46	0.102672	-0.063844	1.774	intron_variant	.	.	.	.	.	.
chr1	15590806	15590807	C	T	14046	proband	6	0.27	0.079812	0.308070	7.318	intron_variant	.	.	.	.	.	.
chr1	15607985	15607986	T	G	12795	proband	3a	0.63	0.186228	0.066671	3.708	intron_variant	.	.	.	.	.	.
chr1	15609172	15609173	C	T	14203	proband	5	0.15	0.04434	-0.239002	0.551	intron_variant	.	.	.	.	.	.
chr1	15614915	15614916	G	A	11420	proband	2b	0.31	0.17112	-0.077908	1.620	intron_variant	.	.	.	.	.	.
chr1	15619995	15619996	A	G	13153	sibling	4	0.6	0.17736	-0.146090	1.026	intron_variant	.	.	.	.	.	.
chr1	15623669	15623670	G	A	13497	sibling	2b	0.98	0.677866	1.442623	15.56	intron_variant	.	.	.	.	.	.
chr1	15634577	15634578	C	T	14613	proband	4	0.56	0.165536	0.009970	2.776	intron_variant	.	.	.	.	.	.
chr1	15652172	15652173	G	A	13039	proband	3a	0.67	0.184786	0.142884	4.965	non_coding_transcript_exon_variant	.	.	.	.	.	.
chr1	15665044	15665045	C	G	12540	sibling	4	0.36	0.115668	-0.000086	2.622	intron_variant	.	.	.	.	.	.
chr1	15683402	15683403	G	A	12457	proband	4	0.83	0.386531	-0.178710	0.824	intron_variant	.	.	.	.	.	.
chr1	15685227	15685228	G	T	12060	proband	5	0.46	0.135976	-0.266765	0.457	intron_variant	.	.	.	.	.	.
chr1	15706001	15706002	G	A	11377	proband	5	0.34	0.100504	-0.553560	0.059	intron_variant	.	.	.	.	.	.
chr1	15710328	15710329	A	C	11736	sibling	4	0.45	0.10044	0.105462	4.358	missense_variant	.	tolerated(0.14)	benign(0.067)	.	.	.
chr1	15728254	15728255	C	A	14270	sibling	4	0.45	0.209565	-0.113581	1.279	downstream_gene_variant	.	.	.	DHS_fetal_brain_enh	.	.
chr1	15728338	15728339	G	A	13502	sibling	5	0.33	0.264198	1.015550	13.38	downstream_gene_variant	480	.	.	DHS_fetal_brain_enh	.	.
chr1	15762780	15762781	G	A	14653	sibling	7	0.13	0.038428	-0.277766	0.424	upstream_gene_variant	.	.	.	.	.	.
chr1	15765749	15765750	C	T	12522	sibling	5	0.66	0.212058	-0.291068	0.387	intron_variant	.	.	.	.	.	.
chr1	15766684	15766685	G	A	12523	sibling	5	0.14	0.041384	-0.433875	0.142	intron_variant	.	.	.	.	.	.
chr1	15779900	15779901	C	T	14123	sibling	3a	0.7	0.51765	0.174359	5.455	upstream_gene_variant	.	.	.	.	.	.
chr1	15805258	15805259	A	T	13739	proband	7	0.06	0.017736	-0.012297	2.441	intron_variant	.	.	.	.	.	.
chr1	15806951	15806952	A	G	11181	proband	5	0.56	0.179928	0.186371	5.638	intron_variant	.	.	.	.	.	.
chr1	15825389	15825390	T	C	11077	sibling	6	0.34	0.089828	-0.163275	0.914	intron_variant	.	.	.	.	.	.
chr1	15830988	15830989	C	T	11642	sibling	4	0.41	0.107707	0.042382	3.301	intron_variant	.	.	.	.	.	.
chr1	15835693	15835694	C	T	14127	sibling	4	0.8	0.23648	0.295644	7.157	intron_variant	.	.	.	.	.	.
chr1	15852092	15852093	T	A	13521	sibling	4	0.75	0.4365	0.283389	6.995	intron_variant	.	.	.	.	DHS_fetal_brain_prom	DNAJC16
chr1	15858082	15858083	G	A	14227	proband	4	0.27	0.071334	0.084897	4.015	intron_variant	.	.	.	.	.	.
chr1	15879971	15879972	A	G	13565	proband	6	0.31	0.091636	0.080903	3.948	intron_variant	.	.	.	.	.	.
chr1	15885520	15885521	G	A	12773	proband	4	0.67	0.177014	-0.528607	0.071	intron_variant	.	.	.	.	.	.
chr1	15889565	15889566	A	G	11676	proband	5	0.27	0.070929	0.241911	6.441	intron_variant	.	.	.	.	.	.
chr1	15892566	15892567	C	T	11033	sibling	3a	0.51	0.133977	-0.090329	1.493	intron_variant	.	.	.	.	.	.
chr1	15905648	15905649	A	C	13651	proband	4	0.52	0.264056	0.195308	5.772	intron_variant	.	.	.	.	.	.
chr1	15917000	15917001	C	T	13862	proband	5	0.41	0.121196	-0.296061	0.374	intron_variant	.	.	.	.	.	.
chr1	15930226	15930227	G	A	14307	sibling	4	0.75	0.465975	0.188381	5.669	upstream_gene_variant	.	.	.	.	DHS_fetal_brain_prom	.
chr1	15931080	15931081	C	G	13957	sibling	4	0.67	0.463439	-0.122650	1.203	non_coding_transcript_exon_variant	.	.	.	.	.	.
chr1	15931982	15931983	T	A	13387	sibling	3a	0.5	0.16065	-0.248366	0.517	upstream_gene_variant	.	.	.	.	.	.
chr1	15954161	15954162	G	A	13763	sibling	4	0.3	0.17778	0.804521	11.90	intron_variant	.	.	.	.	.	.
chr1	15956527	15956528	C	T	14685	proband	7	0.01	0.003281	0.543140	9.774	intron_variant	.	.	.	.	.	.
chr1	15956937	15956938	T	G	12603	proband	5	0.27	0.116775	0.828775	12.08	synonymous_variant	578	.	.	.	.	.
chr1	15962831	15962832	A	G	11324	proband	5	0.23	0.060421	0.021278	2.956	intron_variant	.	.	.	.	.	.
chr1	15966359	15966360	G	A	14362	proband	3a	0.69	0.182298	-0.306827	0.348	intron_variant	.	.	.	.	.	.
chr1	15988269	15988270	T	G	11352	proband	6	0.05	0.013135	-0.233228	0.573	3_prime_UTR_variant	.	.	.	.	.	.
chr1	16002102	16002103	C	T	14394	proband	4	0.36	0.106416	-0.019107	2.343	intergenic_variant	.	.	.	.	.	.
chr1	16004254	16004255	T	G	14095	sibling	2b	0.68	0.470356	-0.032765	2.156	intergenic_variant	.	.	.	.	.	.
chr1	16006625	16006626	C	T	13403	proband	3a	0.53	0.424318	-0.222543	0.615	upstream_gene_variant	.	.	.	.	.	.
chr1	16020032	16020033	G	T	11388	sibling	4	0.59	0.472354	1.183000	14.34	intron_variant	.	.	.	.	.	.
chr1	16060879	16060880	C	T	12782	sibling	2b	0.9	0.53334	0.335098	7.654	3_prime_UTR_variant	.	.	.	.	.	.
chr1	16063833	16063834	C	T	12749	sibling	2b	0.44	0.32538	-0.002840	2.580	intron_variant	.	.	.	.	.	.
chr1	16067559	16067560	T	C	12076	sibling	4	0.54	0.261576	-0.073309	1.669	3_prime_UTR_variant	.	.	.	.	.	TMEM82
chr1	16070723	16070724	A	G	13509	proband	2a	0.9	0.72054	1.734043	16.99	missense_variant	517	deleterious(0.02)	benign(0.054)	.	.	.
chr1	16072768	16072769	A	G	11110	sibling	2b	0.66	0.195096	0.013404	2.830	intron_variant	.	.	.	.	.	.
chr1	16080336	16080337	C	T	13387	proband	4	0.27	0.186759	-0.658240	0.027	upstream_gene_variant	.	.	.	.	.	.
chr1	16092706	16092707	A	G	11012	proband	4	0.69	0.226389	-0.092107	1.476	intron_variant	.	.	.	.	.	.
chr1	16096418	16096419	C	T	11184	proband	7	0.02	0.005284	-0.253463	0.500	intron_variant	.	.	.	.	.	.
chr1	16097470	16097471	A	G	12340	sibling	5	0.34	0.089828	-0.264142	0.465	intron_variant	.	.	.	.	.	.
chr1	16118003	16118004	C	G	13277	proband	6	0.36	0.106416	-0.069087	1.715	upstream_gene_variant	.	.	.	.	.	.
chr1	16122075	16122076	C	T	14299	sibling	4	0.49	0.383474	0.122888	4.644	downstream_gene_variant	.	.	.	.	.	.
chr1	16122487	16122488	A	T	13912	proband	4	0.44	0.204908	0.074354	3.837	downstream_gene_variant	.	.	.	.	.	.
chr1	16137763	16137764	A	G	12302	proband	4	0.56	0.387352	0.111186	4.453	upstream_gene_variant	.	.	.	.	.	.
chr1	16163340	16163341	G	T	12671	sibling	4	0.51	0.180591	-0.146132	1.026	non_coding_transcript_exon_variant	.	.	.	.	.	.
chr1	16175523	16175524	A	G	13565	sibling	4	0.38	0.068134	0.221635	6.155	intron_variant	.	.	.	.	DHS_fetal_brain_prom	.
chr1	16177156	16177157	A	C	11132	proband	4	0.51	0.399126	0.151793	5.106	intron_variant	.	.	.	.	DHS_fetal_brain_prom	.
chr1	16206244	16206245	A	G	12163	sibling	5	0.5	0.1478	0.089472	4.092	intron_variant	.	.	.	.	.	.
chr1	16231423	16231424	C	T	12187	sibling	4	0.72	0.190224	0.077770	3.895	intron_variant	.	.	.	.	.	.
chr1	16231656	16231657	A	G	13953	proband	2c	0.71	0.187582	0.066648	3.708	intron_variant	.	.	.	.	.	.
chr1	16257385	16257386	G	A	12120	proband	5	0.66	0.400884	2.901479	23.4	missense_variant	.	deleterious(0)	benign(0.022)	.	.	.
chr1	16259484	16259485	C	T	12457	proband	2b	0.64	0.272512	-0.749519	0.013	synonymous_variant	.	.	.	.	.	.
chr1	16261226	16261227	G	C	12072	proband	2b	0.82	0.215414	3.560622	25.3	missense_variant	434	deleterious(0.02)	possibly_damaging(0.636)	.	.	.
chr1	16263304	16263305	T	G	14595	sibling	3a	0.6	0.19686	-0.121819	1.210	intron_variant	.	.	.	.	.	.
chr1	16268404	16268405	C	T	11376	sibling	4	0.83	0.491858	0.562634	9.944	3_prime_UTR_variant	.	.	.	.	.	.
chr1	16268590	16268591	G	A	13634	proband	2b	0.86	0.583252	3.040369	23.7	missense_variant	651	deleterious(0)	possibly_damaging(0.752)	.	.	.
chr1	16273212	16273213	G	A	14502	proband	2b	0.45	0.147645	-0.501131	0.087	intron_variant	.	.	.	.	.	.
chr1	16276077	16276078	C	A	14391	sibling	4	0.61	0.263825	0.322460	7.500	intron_variant	.	.	.	DHS_fetal_brain_enh	.	.
chr1	16276905	16276906	G	A	14662	sibling	4	0.51	0.305949	-0.068258	1.724	intron_variant	.	.	.	DHS_fetal_brain_enh	.	.
chr1	16277544	16277545	C	T	13089	proband	2b	0.62	0.371938	-0.354468	0.250	intron_variant	.	.	.	DHS_fetal_brain_enh	.	.
chr1	16282540	16282541	T	C	14694	proband	4	0.62	0.367412	0.034940	3.178	intron_variant	.	.	.	.	.	.
chr1	16286901	16286902	T	C	14018	sibling	3a	0.3	0.09843	0.091255	4.121	intron_variant	.	.	.	.	.	.
chr1	16290871	16290872	A	C	12661	sibling	3a	0.76	0.608456	0.661610	10.78	intron_variant	.	.	.	.	.	.
chr1	16299634	16299635	C	T	12120	proband	5	0.27	0.088587	0.189862	5.691	intron_variant	.	.	.	.	.	.
chr1	16300375	16300376	T	C	12680	proband	4	0.28	0.091868	-0.381893	0.206	intron_variant	.	.	.	.	.	.
chr1	16317602	16317603	G	A	12113	sibling	5	0.23	0.067988	-0.080137	1.597	intron_variant	.	.	.	.	.	.
chr1	16336149	16336150	G	A	11437	proband	2b	0.46	0.206586	0.538927	9.736	upstream_gene_variant	.	.	.	.	.	.
chr1	16347055	16347056	C	T	13349	proband	4	0.77	0.569415	-0.019970	2.331	intron_variant	.	.	.	.	.	HSPB7
chr1	16357332	16357333	G	A	12703	proband	4	0.7	0.20692	0.027549	3.057	intron_variant	.	.	.	.	.	.
chr1	16366037	16366038	C	T	13290	proband	5	0.44	0.32538	0.189002	5.678	intron_variant	.	.	.	.	.	.
chr1	16385914	16385915	C	A	11502	proband	5	0.12	0.035472	-0.155198	0.965	intron_variant	.	.	.	.	.	.
chr1	16388782	16388783	G	A	14587	proband	5	0.31	0.214427	0.081607	3.960	intron_variant	.	.	.	.	.	.
chr1	16389228	16389229	G	A	13322	proband	4	0.25	0.20015	0.296723	7.171	intron_variant	.	.	.	.	.	.
chr1	16401531	16401532	G	A	14489	proband	7	0.0	0	0.629882	10.52	upstream_gene_variant	.	.	.	.	.	FAM131C
chr1	16432400	16432401	C	T	13139	sibling	6	0.54	0.159624	-0.132078	1.129	intergenic_variant	.	.	.	.	.	.
chr1	16438333	16438334	C	G	14149	sibling	4	0.63	0.465885	1.523878	15.92	intergenic_variant	270	.	.	DHS_fetal_brain_enh	.	.
chr1	16442179	16442180	G	A	13133	sibling	4	0.47	0.367822	-0.267318	0.455	intergenic_variant	.	.	.	DHS_fetal_brain_enh	.	.
chr1	16442779	16442780	C	T	14230	proband	4	0.61	0.216001	0.247046	6.512	regulatory_region_variant	.	.	.	DHS_fetal_brain_enh	.	.
chr1	16443854	16443855	G	C	11561	sibling	4	0.74	0.332334	-0.222344	0.616	regulatory_region_variant	.	.	.	.	.	.
chr1	16478663	16478664	A	G	14097	sibling	4	0.78	0.610428	0.825777	12.06	intron_variant	.	.	.	.	.	.
chr1	16481379	16481380	T	G	14316	proband	2b	0.8	0.20912	0.321993	7.494	intron_variant	.	.	.	.	.	.
chr1	16500654	16500655	G	A	14570	sibling	2b	0.45	0.36027	0.069264	3.752	regulatory_region_variant	.	.	.	.	.	.
chr1	16503638	16503639	C	A	13580	sibling	4	0.53	0.118296	0.020179	2.938	regulatory_region_variant	.	.	.	.	.	.
chr1	16506844	16506845	C	T	13576	proband	5	0.56	0.165536	-0.060496	1.812	intergenic_variant	.	.	.	.	.	.
chr1	16514386	16514387	G	A	13948	proband	4	0.51	0.367608	-0.183319	0.799	regulatory_region_variant	.	.	.	.	.	.
chr1	16525645	16525646	G	A	14309	sibling	4	0.61	0.421937	1.031034	13.48	splice_region_variant	449	.	.	.	.	.
chr1	16559788	16559789	C	T	12860	sibling	5	0.09	0.023778	0.022044	2.968	intron_variant	.	.	.	.	.	.
chr1	16561248	16561249	C	T	11892	proband	5	0.25	0.0739	-0.572086	0.051	intron_variant	.	.	.	.	.	.
chr1	16567045	16567046	C	T	12977	proband	5	0.25	0.0739	-0.097326	1.426	upstream_gene_variant	.	.	.	.	.	.
chr1	16580071	16580072	C	A	11812	sibling	5	0.23	0.136298	0.636611	10.58	5_prime_UTR_variant	.	.	.	.	.	.
chr1	16588492	16588493	C	T	11181	proband	5	0.14	0.041384	-0.088992	1.507	intron_variant	.	.	.	.	.	.
chr1	16595228	16595229	C	A	12728	proband	5	0.27	0.125739	-0.368030	0.227	intron_variant	.	.	.	.	.	.
chr1	16600203	16600204	G	C	11298	sibling	4	0.68	0.201008	-0.011185	2.457	intron_variant	.	.	.	.	.	.
chr1	16603409	16603410	G	C	13396	proband	3a	0.57	0.255987	-0.141630	1.058	intron_variant	.	.	.	.	.	.
chr1	16613489	16613490	G	A	11615	sibling	7	0.13	0.034151	0.591823	10.20	intron_variant	.	.	.	.	.	.
chr1	16619890	16619891	C	T	13722	sibling	5	0.58	0.153236	0.210821	6.000	non_coding_transcript_exon_variant	.	.	.	.	.	.
chr1	16639512	16639513	C	T	11069	proband	3a	0.68	0.179656	0.062497	3.638	intron_variant	.	.	.	.	.	.
chr1	16661693	16661694	G	A	14608	sibling	4	0.32	0.143712	0.077283	3.887	intron_variant	.	.	.	.	.	.
chr1	16670390	16670391	T	G	13368	sibling	4	0.44	0.130064	0.372073	8.082	intron_variant	.	.	.	.	.	.
chr1	16676477	16676478	C	T	14147	proband	4	0.33	0.19206	-0.078750	1.611	intron_variant	.	.	.	.	.	.
chr1	16682454	16682455	T	C	11863	proband	7	0.02	0.005912	0.057788	3.559	intron_variant	.	.	.	.	.	.
chr1	16696149	16696150	G	T	14036	sibling	5	0.54	0.242514	-0.166106	0.897	intron_variant	.	.	.	.	.	.
chr1	16700547	16700548	A	C	12540	sibling	6	0.09	0.029529	-0.070868	1.695	intron_variant	.	.	.	.	.	.
chr1	16724535	16724536	A	G	14597	proband	4	0.78	0.462228	1.016917	13.39	3_prime_UTR_variant	.	.	.	.	.	.
chr1	16740298	16740299	G	A	14603	proband	5	0.34	0.100504	-0.076786	1.632	intron_variant	.	.	.	.	.	.
chr1	16741926	16741927	G	A	13940	sibling	5	0.25	0.0739	0.216813	6.086	intron_variant	.	.	.	.	.	.
chr1	16758051	16758052	C	T	14475	sibling	5	0.13	0.038428	-0.615354	0.037	intron_variant	.	.	.	.	.	.
chr1	16781521	16781522	G	A	11199	sibling	2b	0.83	0.219286	0.038608	3.239	intron_variant	.	.	.	.	.	.
chr1	16783830	16783831	A	C	11420	proband	3a	0.63	0.166446	0.028997	3.081	intron_variant	.	.	.	.	.	.
chr1	16794003	16794004	C	T	14012	sibling	3a	0.66	0.174372	-0.369940	0.224	non_coding_transcript_exon_variant	.	.	.	.	.	.
chr1	16799451	16799452	G	A	14288	proband	5	0.21	0.055482	-0.031262	2.176	intron_variant	.	.	.	.	.	.
chr1	16800235	16800236	A	C	13889	proband	5	0.26	0.068692	-0.086519	1.531	intron_variant	.	.	.	.	.	.
chr1	16804589	16804590	C	A	11888	sibling	5	0.39	0.103038	-0.188211	0.773	non_coding_transcript_exon_variant	.	.	.	.	.	.
chr1	16813920	16813921	T	C	13724	proband	5	0.5	0.1321	0.508806	9.465	intron_variant	.	.	.	.	.	.
chr1	16813922	16813923	G	A	13724	proband	5	0.34	0.089828	0.600247	10.27	intron_variant	.	.	.	.	.	.
chr1	16839708	16839709	C	G	14530	sibling	4	0.81	0.633906	0.247984	6.524	upstream_gene_variant	.	.	.	DHS_fetal_brain_enh	.	.
chr1	16840299	16840300	G	C	14632	sibling	2b	0.77	0.602602	0.057395	3.552	upstream_gene_variant	.	.	.	.	.	.
chr1	16840419	16840420	G	C	12661	proband	2b	0.71	0.464553	-0.445917	0.130	upstream_gene_variant	.	.	.	.	DHS_fetal_brain_prom	.
chr1	16843225	16843226	C	A	13035	proband	5	0.46	0.135976	-0.169646	0.876	upstream_gene_variant	.	.	.	.	.	.
chr1	16846798	16846799	A	T	11542	sibling	5	0.72	0.231336	0.024519	3.008	upstream_gene_variant	.	.	.	.	.	.
chr1	16848315	16848316	C	T	13604	sibling	2b	0.76	0.244188	-0.109396	1.315	downstream_gene_variant	.	.	.	.	.	.
chr1	16848320	16848321	T	C	13604	sibling	2b	0.61	0.195993	-0.005632	2.538	downstream_gene_variant	.	.	.	.	.	.
chr1	16862037	16862038	C	T	11485	proband	4	0.79	0.288666	0.393938	8.323	non_coding_transcript_exon_variant	.	.	.	.	DHS_fetal_brain_prom	.
chr1	16871874	16871875	G	A	14146	sibling	4	0.86	0.47472	0.008122	2.748	upstream_gene_variant	.	.	.	.	.	.
chr1	16873168	16873169	A	G	11450	proband	2c	0.72	0.231336	-0.420004	0.157	upstream_gene_variant	.	.	.	.	.	.
chr1	16874241	16874242	A	G	13602	sibling	3b	0.9	0.28917	-0.010802	2.462	upstream_gene_variant	.	.	.	.	.	.
chr1	16894119	16894120	A	C	13167	proband	3a	0.3	0.07881	0.053549	3.488	intron_variant	.	.	.	.	.	.
chr1	16896327	16896328	C	T	13601	proband	7	0.0	0	-0.097125	1.428	intron_variant	.	.	.	.	.	.
chr1	16898809	16898810	C	T	12011	proband	6	0.04	0.011824	-0.082053	1.577	intron_variant	.	.	.	.	.	.
chr1	16901336	16901337	T	A	12638	proband	3a	0.67	0.350678	0.102306	4.306	intron_variant	.	.	.	.	.	.
chr1	16912769	16912770	T	A	12581	proband	6	0.22	0.058124	0.072367	3.804	intron_variant	.	.	.	.	.	.
chr1	16913474	16913475	C	G	13855	sibling	6	0.39	0.115284	-0.172331	0.860	intron_variant	.	.	.	.	.	.
chr1	16974965	16974966	C	T	11485	proband	4	0.71	0.228123	0.283231	6.993	non_coding_transcript_exon_variant	.	.	.	.	.	.
chr1	16975413	16975414	C	G	14124	sibling	4	0.81	0.260253	0.325437	7.537	non_coding_transcript_exon_variant	382	.	.	.	.	.
chr1	16978983	16978984	G	C	11309	sibling	4	0.73	0.234549	-0.077930	1.620	downstream_gene_variant	.	.	.	.	.	.
chr1	17002373	17002374	C	A	13980	proband	7	0.0	0	0.182126	5.574	downstream_gene_variant	.	.	.	.	.	.
chr1	17004955	17004956	T	C	14043	sibling	3a	0.89	0.224013	0.531699	9.672	upstream_gene_variant	.	.	.	.	.	.
chr1	17007105	17007106	T	C	13787	proband	4	0.53	0.193662	0.116749	4.544	upstream_gene_variant	.	.	.	.	.	.
chr1	17011151	17011152	T	C	14210	sibling	5	0.48	0.141888	0.017468	2.895	downstream_gene_variant	.	.	.	.	.	.
chr1	17024391	17024392	A	G	11659	proband	2b	0.72	0.079344	-0.071278	1.691	intron_variant	.	.	.	.	.	.
chr1	17026048	17026049	T	G	12010	sibling	2b	0.94	0.242708	0.996047	13.26	non_coding_transcript_exon_variant	532	.	.	.	.	.
chr1	17026051	17026052	T	G	12010	sibling	2b	0.88	0.321552	1.050892	13.60	non_coding_transcript_exon_variant	532	.	.	.	.	.
chr1	17031077	17031078	C	T	14497	sibling	3a	0.45	0.22851	0.080687	3.944	intron_variant	.	.	.	.	.	.
chr1	17036329	17036330	G	A	14285	proband	2b	0.86	0.673036	0.209964	5.988	intron_variant	.	.	.	.	.	.
chr1	17038390	17038391	C	G	14068	proband	4	0.58	0.260478	0.442016	8.824	intron_variant	.	.	.	DHS_fetal_brain_enh	.	.
chr1	17085826	17085827	G	A	14669	sibling	4	0.83	0.303282	0.690439	11.01	non_coding_transcript_exon_variant	.	.	.	.	.	.
chr1	17092973	17092974	C	T	11038	proband	4	0.83	0.45816	-0.053887	1.890	intron_variant	.	.	.	.	.	.
chr1	17099254	17099255	T	A	14486	sibling	4	0.63	0.205191	0.498280	9.367	intron_variant	.	.	.	.	.	.
chr1	17102867	17102868	A	G	13051	proband	5	0.42	0.124152	0.203264	5.890	intron_variant	.	.	.	.	.	.
chr1	17108334	17108335	G	A	11169	proband	5	0.3	0.09639	0.425822	8.659	intron_variant	.	.	.	.	.	.
chr1	17118560	17118561	C	T	12950	sibling	7	0.01	0.002956	0.134968	4.839	intron_variant	.	.	.	.	.	.
chr1	17191050	17191051	G	A	14405	proband	5	0.27	0.079812	0.296558	7.169	intron_variant	.	.	.	.	.	.
chr1	17194620	17194621	G	A	13234	sibling	7	0.01	0.002956	-0.386371	0.199	intron_variant	.	.	.	.	.	.
chr1	17195007	17195008	A	G	12403	sibling	5	0.69	0.309879	-0.446177	0.130	intron_variant	.	.	.	.	.	.
chr1	17196178	17196179	G	A	11564	proband	4	0.53	0.156668	-0.028270	2.216	intron_variant	.	.	.	.	.	.
chr1	17201370	17201371	A	G	11689	sibling	2b	0.43	0.157122	-0.017746	2.363	intron_variant	.	.	.	.	.	.
chr1	17210650	17210651	C	T	12036	proband	5	0.36	0.115668	-0.018713	2.349	intron_variant	.	.	.	.	.	.
chr1	17216250	17216251	T	C	14246	sibling	4	0.78	0.127842	0.222306	6.165	intron_variant	.	.	.	.	DHS_fetal_brain_prom	.
chr1	17220659	17220660	G	C	14081	proband	7	0.04	0.011824	-0.062174	1.793	intron_variant	.	.	.	.	.	.
chr1	17222671	17222672	T	C	11324	sibling	4	0.7	0.43491	-0.061540	1.800	intron_variant	.	.	.	.	.	.
chr1	17222753	17222754	A	T	13666	sibling	4	0.5	0.31065	0.401780	8.407	intron_variant	.	.	.	.	.	.
chr1	17222865	17222866	C	A	13439	proband	4	0.64	0.500864	0.227522	6.239	intron_variant	.	.	.	.	.	.
chr1	17231810	17231811	G	A	13663	sibling	4	0.61	0.477386	-0.001103	2.606	intron_variant	.	.	.	.	.	.
chr1	17241590	17241591	C	T	14465	proband	4	0.38	0.297388	0.539098	9.738	intron_variant	.	.	.	.	.	.
chr1	17246311	17246312	C	T	11433	sibling	5	0.62	0.183272	-0.066723	1.741	intron_variant	.	.	.	.	.	.
chr1	17248529	17248530	C	T	11046	proband	4	0.88	0.688688	0.788060	11.77	missense_variant	.	.	benign(0.001)	.	.	.
chr1	17251106	17251107	T	C	11634	proband	4	0.5	0.2963	-0.076133	1.639	intron_variant	.	.	.	.	.	.
chr1	17258708	17258709	C	T	11456	sibling	5	0.77	0.203434	-0.185624	0.787	intron_variant	.	.	.	.	.	.
chr1	17263234	17263235	G	A	12325	proband	5	0.36	0.188424	1.101661	13.90	missense_variant	.	.	benign(0.09)	.	.	.
chr1	17263570	17263571	C	T	12220	sibling	5	0.42	0.110964	-0.657248	0.027	intron_variant	.	.	.	.	.	.
chr1	17263761	17263762	C	T	12492	sibling	5	0.31	0.081902	-0.205536	0.689	intron_variant	.	.	.	.	.	.
chr1	17267514	17267515	G	A	12210	proband	5	0.37	0.097754	-0.341684	0.273	non_coding_transcript_exon_variant	.	.	.	.	.	.
chr1	17275953	17275954	G	T	13613	proband	4	0.74	0.387316	0.155166	5.158	intron_variant	.	.	.	.	.	.
chr1	17305383	17305384	G	A	13351	proband	4	0.87	0.308067	1.288448	14.86	intron_variant	374	.	.	.	.	.
chr1	17309307	17309308	G	A	12430	proband	6	0.43	0.127108	-0.320012	0.317	intron_variant	.	.	.	.	.	.
chr1	17319503	17319504	G	A	13456	sibling	5	0.64	0.169088	0.141857	4.949	intron_variant	.	.	.	.	.	.
chr1	17323381	17323382	C	T	14539	proband	5	0.16	0.086928	-0.472212	0.107	intron_variant	.	.	.	.	.	.
chr1	17360148	17360149	G	A	14254	proband	5	0.11	0.028897	0.097336	4.223	intron_variant	.	.	.	.	.	.
chr1	17362170	17362171	C	T	13875	sibling	5	0.61	0.180316	0.062476	3.637	intron_variant	.	.	.	.	.	.
chr1	17381579	17381580	C	T	13015	proband	3a	0.29	0.085724	-0.250512	0.510	upstream_gene_variant	.	.	.	.	.	SDHB
chr1	17381593	17381594	A	G	13015	proband	4	0.54	0.159624	-0.205209	0.691	upstream_gene_variant	.	.	.	.	.	SDHB
chr1	17393110	17393111	C	T	12229	proband	2b	0.67	0.245287	0.143706	4.978	downstream_gene_variant	.	.	.	.	.	.
chr1	17424752	17424753	T	A	14506	sibling	2b	0.71	0.232951	0.072787	3.811	intron_variant	.	.	.	.	.	.
chr1	17448214	17448215	C	T	11939	sibling	4	0.75	0.349275	-0.080816	1.590	upstream_gene_variant	.	.	.	.	.	.
chr1	17463109	17463110	C	T	14081	sibling	4	0.57	0.183141	-0.343803	0.269	intergenic_variant	.	.	.	.	.	.
chr1	17470032	17470033	T	C	14081	sibling	5	0.34	0.109242	-0.445126	0.131	intergenic_variant	.	.	.	.	.	.
chr1	17476510	17476511	T	C	12243	sibling	2b	0.43	0.23736	0.828752	12.08	intergenic_variant	276	.	.	.	.	.
chr1	17496151	17496152	C	T	13891	sibling	4	0.5	0.23285	-0.477385	0.103	intergenic_variant	.	.	.	.	.	.
chr1	17496949	17496950	C	A	11169	proband	5	0.24	0.070944	-0.250499	0.510	intergenic_variant	.	.	.	.	.	.
chr1	17499438	17499439	A	C	13853	proband	5	0.34	0.109242	-0.249817	0.512	intergenic_variant	.	.	.	.	.	.
chr1	17501347	17501348	G	A	12257	proband	5	0.14	0.041384	0.003439	2.675	intergenic_variant	.	.	.	.	.	.
chr1	17504293	17504294	G	T	13857	proband	4	0.61	0.195993	0.262664	6.722	intergenic_variant	.	.	.	.	.	.
chr1	17507931	17507932	T	A	14195	sibling	3a	0.54	0.159624	0.487390	9.265	intergenic_variant	.	.	.	.	.	.
chr1	17519751	17519752	C	A	11459	sibling	4	0.43	0.095976	-0.055147	1.875	intron_variant	.	.	.	.	.	.
chr1	17533968	17533969	G	A	12108	sibling	4	0.39	0.087048	0.058061	3.563	intron_variant	.	.	.	.	.	.
chr1	17542406	17542407	G	C	12950	proband	4	0.36	0.115668	-0.111387	1.298	intron_variant	.	.	.	.	.	.
chr1	17543607	17543608	C	T	13799	sibling	6	0.21	0.062076	-0.429256	0.147	intron_variant	.	.	.	.	.	.
chr1	17598378	17598379	T	C	14174	proband	4	0.63	0.186228	-0.081428	1.583	intron_variant	.	.	.	.	.	.
chr1	17600141	17600142	C	T	12289	proband	4	0.51	0.163863	0.220580	6.140	intron_variant	.	.	.	.	.	.
chr1	17612620	17612621	T	C	12778	proband	4	0.73	0.234549	0.329845	7.590	downstream_gene_variant	.	.	.	.	.	.
chr1	17615842	17615843	C	G	14571	proband	5	0.33	0.148203	0.002745	2.665	intergenic_variant	.	.	.	.	.	.
chr1	17615845	17615846	G	T	14571	proband	5	0.32	0.143712	-0.257363	0.487	intergenic_variant	.	.	.	.	.	.
chr1	17644498	17644499	C	A	11839	sibling	3a	0.65	0.19214	-0.217597	0.636	intron_variant	.	.	.	.	.	.
chr1	17645745	17645746	C	T	12626	sibling	5	0.22	0.070686	-0.192838	0.750	intron_variant	.	.	.	.	.	.
chr1	17653941	17653942	T	C	14551	sibling	6	0.1	0.02956	-0.086063	1.536	intron_variant	.	.	.	.	.	.
chr1	17665372	17665373	T	G	11753	proband	4	0.7	0.3864	-0.012769	2.434	intron_variant	.	.	.	.	.	.
chr1	17665501	17665502	G	T	14680	sibling	4	0.56	0.179928	-0.340663	0.275	intron_variant	.	.	.	.	.	.
chr1	17671392	17671393	C	T	13706	proband	5	0.2	0.05912	-0.015666	2.392	intron_variant	.	.	.	.	.	.
chr1	17683786	17683787	C	T	12938	sibling	5	0.21	0.062076	0.107884	4.398	intron_variant	.	.	.	.	.	.
chr1	17683988	17683989	C	T	14070	sibling	6	0.28	0.082768	0.844837	12.20	intron_variant	.	.	.	.	.	.
chr1	17685507	17685508	C	G	14101	sibling	4	0.57	0.394269	-0.560378	0.056	intron_variant	.	.	.	.	.	.
chr1	17699130	17699131	G	A	13972	sibling	4	0.66	0.195096	-0.034836	2.129	intron_variant	.	.	.	.	.	.
chr1	17715823	17715824	A	T	13008	sibling	5	0.16	0.08832	-0.011563	2.451	intron_variant	.	.	.	.	.	.
chr1	17719475	17719476	C	T	12919	proband	6	0.16	0.051408	-0.094678	1.451	intron_variant	.	.	.	.	.	.
chr1	17721780	17721781	C	T	11601	sibling	6	0.18	0.053208	-0.057487	1.847	intron_variant	.	.	.	.	.	.
chr1	17724919	17724920	G	A	12007	sibling	4	0.76	0.41952	-0.043677	2.015	intron_variant	.	.	.	.	.	.
chr1	17736972	17736973	A	C	11827	sibling	2b	0.58	0.153236	0.020522	2.944	intron_variant	.	.	.	.	.	.
chr1	17744670	17744671	C	T	13366	proband	2b	0.81	0.440073	0.349031	7.819	intron_variant	.	.	.	.	.	.
chr1	17748868	17748869	A	G	13907	proband	3a	0.39	0.231114	-0.366944	0.229	intron_variant	.	.	.	.	.	.
chr1	17767517	17767518	G	A	12030	proband	3a	0.36	0.127476	0.077240	3.886	upstream_gene_variant	.	.	.	.	.	RCC2
chr1	17776494	17776495	C	T	13764	proband	5	0.37	0.109372	-0.045842	1.988	downstream_gene_variant	.	.	.	.	.	.
chr1	17798051	17798052	C	T	14668	proband	3a	0.77	0.227612	0.044202	3.332	intergenic_variant	.	.	.	.	.	.
chr1	17804374	17804375	T	G	13687	sibling	5	0.48	0.141888	0.002006	2.653	regulatory_region_variant	.	.	.	.	.	.
chr1	17830634	17830635	G	A	12388	sibling	7	0.04	0.011824	-0.058047	1.841	intergenic_variant	.	.	.	.	.	.
chr1	17858263	17858264	A	T	14475	proband	4	0.92	0.736552	1.387758	15.32	regulatory_region_variant	323	.	.	.	.	.
chr1	17874391	17874392	G	T	13035	sibling	2b	0.42	0.328692	0.061460	3.620	intron_variant	.	.	.	.	.	.
chr1	17893464	17893465	G	A	11417	proband	4	0.35	0.162995	-0.181035	0.811	intron_variant	.	.	.	.	.	.
chr1	17907116	17907117	G	T	11989	proband	4	0.87	0.285447	2.551883	22.7	missense_variant	451	tolerated_low_confidence(0.31)	possibly_damaging(0.556)	.	.	.
chr1	17920002	17920003	C	T	12060	proband	7	0.25	0.082025	0.594070	10.22	intron_variant	.	.	.	.	.	.
chr1	17922232	17922233	G	A	11041	proband	2b	0.91	0.298571	0.093097	4.152	intron_variant	.	.	.	.	.	.
chr1	17927253	17927254	A	G	14545	proband	7	0.23	0.060766	-0.006151	2.531	intron_variant	.	.	.	.	.	.
chr1	17940675	17940676	C	T	14468	sibling	4	0.5	0.13135	-0.336147	0.284	intron_variant	.	.	.	.	.	.
chr1	17948976	17948977	G	A	12314	sibling	5	0.29	0.076183	-0.038533	2.081	intron_variant	.	.	.	.	.	.
chr1	17949353	17949354	G	A	11839	sibling	4	0.53	0.139231	-0.712309	0.017	intron_variant	.	.	.	.	.	.
chr1	17952033	17952034	A	C	12662	proband	2b	0.47	0.123469	0.313091	7.382	intron_variant	.	.	.	.	.	.
chr1	17953941	17953942	G	A	13730	sibling	2b	0.61	0.361486	1.912816	18.38	missense_variant	554	tolerated(0.11)	benign(0.027)	.	.	.
chr1	17966894	17966895	G	A	11645	sibling	2b	0.5	0.18305	0.141815	4.948	intron_variant	.	.	.	.	.	.
chr1	17970467	17970468	G	T	11433	proband	4	0.42	0.228186	-0.002492	2.585	intron_variant	.	.	.	DHS_fetal_brain_enh	.	.
chr1	17973073	17973074	C	T	14517	proband	4	0.67	0.300897	-0.038244	2.084	intron_variant	.	.	.	.	.	.
chr1	17977469	17977470	C	T	13624	proband	3a	0.74	0.54723	-0.227230	0.596	intron_variant	.	.	.	.	.	.
chr1	17982844	17982845	C	T	13924	sibling	4	0.57	0.150594	0.210395	5.994	intron_variant	.	.	.	.	.	.
chr1	17994882	17994883	A	G	11251	proband	5	0.1	0.07395	-0.129251	1.150	intron_variant	.	.	.	.	.	.
chr1	18000689	18000690	G	A	13869	sibling	2b	0.75	0.349275	-1.032528	0.002	intron_variant	.	.	.	.	.	.
chr1	18003563	18003564	G	C	14195	sibling	5	0.22	0.058124	0.178532	5.519	intron_variant	.	.	.	.	.	.
chr1	18023170	18023171	G	A	13853	proband	4	0.53	0.366601	0.119957	4.596	intron_variant	.	.	.	DHS_fetal_brain_enh	.	.
chr1	18031377	18031378	A	G	11346	sibling	6	0.48	0.141888	0.126710	4.706	intergenic_variant	.	.	.	.	.	.
chr1	18038456	18038457	C	T	12021	sibling	5	0.07	0.022491	-0.415095	0.162	intergenic_variant	.	.	.	.	.	.
chr1	18044255	18044256	C	T	11499	proband	2c	0.98	0.319186	-0.635998	0.032	intron_variant	.	.	.	DHS_fetal_brain_enh	.	.
chr1	18060757	18060758	G	C	13034	proband	6	0.09	0.028917	-0.221560	0.619	intron_variant	.	.	.	.	.	.
chr1	18062200	18062201	C	T	11242	proband	4	0.5	0.1478	-0.511643	0.080	intron_variant	.	.	.	.	.	.
chr1	18069010	18069011	C	T	14691	sibling	4	0.53	0.120257	-0.158287	0.945	intron_variant	.	.	.	.	.	.
chr1	18084433	18084434	G	A	13366	sibling	5	0.15	0.04434	0.185484	5.625	intron_variant	.	.	.	.	.	.
chr1	18099064	18099065	C	T	14058	sibling	5	0.22	0.060676	-0.098596	1.414	intron_variant	.	.	.	.	.	.
chr1	18110017	18110018	T	G	14311	sibling	7	0.12	0.035472	-0.141239	1.061	intron_variant	.	.	.	.	.	.
chr1	18116658	18116659	C	T	11630	proband	5	0.23	0.067988	-1.107419	0.002	intron_variant	.	.	.	.	.	.
chr1	18123843	18123844	A	G	14395	proband	5	0.22	0.060676	-0.416356	0.161	intron_variant	.	.	.	.	.	.
chr1	18128972	18128973	T	C	11726	sibling	4	0.52	0.153712	0.137334	4.877	intron_variant	.	.	.	.	.	.
chr1	18136456	18136457	T	C	13465	proband	5	0.36	0.106416	-0.176389	0.837	intron_variant	.	.	.	.	.	.
chr1	18170062	18170063	T	G	12743	proband	4	0.67	0.184786	-0.153581	0.976	intergenic_variant	.	.	.	.	.	.
chr1	18179930	18179931	G	A	12426	sibling	5	0.19	0.085329	0.156153	5.174	intergenic_variant	.	.	.	.	.	.
chr1	18180026	18180027	C	T	14664	sibling	5	0.24	0.107784	-0.328455	0.299	regulatory_region_variant	.	.	.	.	.	.
chr1	18184834	18184835	C	G	12552	sibling	4	0.37	0.109372	-0.053482	1.895	intergenic_variant	.	.	.	.	.	.
chr1	18194941	18194942	G	A	12512	sibling	7	0.08	0.023648	-0.045025	1.998	intergenic_variant	.	.	.	.	.	.
chr1	18206841	18206842	C	T	14532	proband	5	0.15	0.048195	-0.730883	0.015	intergenic_variant	.	.	.	.	.	.
chr1	18231536	18231537	C	A	12643	sibling	5	0.43	0.138159	0.184372	5.608	intergenic_variant	.	.	.	.	.	.
chr1	18240179	18240180	C	T	12770	sibling	4	0.53	0.120257	-0.003116	2.576	intergenic_variant	.	.	.	.	.	.
chr1	18247521	18247522	C	A	13645	sibling	5	0.39	0.21528	0.232927	6.315	intergenic_variant	.	.	.	DHS_fetal_brain_enh	.	.
chr1	18255508	18255509	G	A	14022	proband	5	0.51	0.140658	-0.003955	2.563	regulatory_region_variant	.	.	.	.	.	.
chr1	18255712	18255713	T	G	12588	sibling	5	0.39	0.107562	-0.073523	1.667	regulatory_region_variant	.	.	.	.	.	.
chr1	18277916	18277917	G	C	14234	sibling	6	0.41	0.131733	-0.380189	0.208	intergenic_variant	.	.	.	.	.	.
chr1	18278061	18278062	A	G	14379	proband	7	0.16	0.051408	0.045443	3.352	intergenic_variant	.	.	.	.	.	.
chr1	18279810	18279811	C	T	11346	proband	5	0.34	0.089658	0.147924	5.045	intergenic_variant	.	.	.	.	.	.
chr1	18281752	18281753	G	A	13167	proband	5	0.18	0.053208	0.025271	3.020	intergenic_variant	.	.	.	.	.	.
chr1	18281983	18281984	C	T	12845	proband	5	0.25	0.080325	0.051692	3.456	intergenic_variant	.	.	.	.	.	.
chr1	18293278	18293279	G	A	11309	proband	5	0.16	0.035712	-0.181686	0.808	intergenic_variant	.	.	.	DHS_fetal_brain_enh	.	.
chr1	18296447	18296448	C	T	14684	sibling	5	0.16	0.051408	0.430512	8.708	intergenic_variant	.	.	.	.	.	.
chr1	18339485	18339486	G	A	11414	proband	4	0.79	0.401162	-0.308522	0.344	intergenic_variant	.	.	.	DHS_fetal_brain_enh	.	.
chr1	18347731	18347732	C	T	12212	proband	3a	0.66	0.212058	-0.430788	0.145	regulatory_region_variant	.	.	.	.	.	.
chr1	18350441	18350442	G	A	13349	proband	6	0.31	0.099603	-0.236209	0.562	intergenic_variant	.	.	.	.	.	.
chr1	18353780	18353781	C	T	13886	proband	4	0.37	0.118881	-0.209180	0.673	intergenic_variant	.	.	.	.	.	.
chr1	18372230	18372231	G	A	11696	sibling	5	0.1	0.02736	-0.066583	1.743	intergenic_variant	.	.	.	.	.	.
chr1	18374911	18374912	C	T	13637	proband	7	0.07	0.022491	0.009879	2.775	intergenic_variant	.	.	.	.	.	.
chr1	18380015	18380016	C	T	14240	sibling	5	0.42	0.115836	0.068768	3.743	intergenic_variant	.	.	.	.	.	.
chr1	18384085	18384086	C	A	11722	proband	5	0.37	0.118881	0.545008	9.790	intergenic_variant	.	.	.	.	.	.
chr1	18390868	18390869	C	G	14587	proband	5	0.4	0.13028	0.282802	6.987	upstream_gene_variant	.	.	.	.	.	.
chr1	18436477	18436478	G	T	14263	proband	3a	0.62	0.219542	1.460688	15.64	intron_variant	314	.	.	.	.	.
chr1	18438301	18438302	G	A	11388	proband	4	0.67	0.237247	-0.226413	0.600	intron_variant	.	.	.	.	.	.
chr1	18457986	18457987	T	C	11045	sibling	5	0.35	0.10346	-0.109474	1.315	intron_variant	.	.	.	.	.	.
chr1	18469714	18469715	T	C	13736	sibling	3a	0.69	0.552414	-0.532153	0.069	intron_variant	.	.	.	.	.	.
chr1	18472463	18472464	A	T	13692	proband	5	0.47	0.138932	0.731746	11.34	intron_variant	.	.	.	.	.	.
chr1	18473557	18473558	G	A	11398	sibling	5	0.11	0.032516	-0.217323	0.637	intron_variant	.	.	.	.	.	.
chr1	18475428	18475429	A	G	14257	sibling	2b	0.63	0.293391	0.073189	3.818	intron_variant	.	.	.	DHS_fetal_brain_enh	.	.
chr1	18475770	18475771	G	A	12681	proband	4	0.89	0.712534	-0.290056	0.390	intron_variant	.	.	.	DHS_fetal_brain_enh	.	.
chr1	18492475	18492476	G	A	14649	sibling	3a	0.61	0.180316	0.041620	3.289	intron_variant	.	.	.	.	.	.
chr1	18495757	18495758	C	T	11215	sibling	5	0.11	0.030338	-0.237356	0.557	intron_variant	.	.	.	.	.	.
chr1	18506048	18506049	T	C	12014	proband	5	0.28	0.082768	0.068246	3.735	intron_variant	.	.	.	.	.	.
chr1	18513135	18513136	T	A	14419	sibling	7	0.02	0.009314	-0.079326	1.605	intron_variant	.	.	.	.	.	.
chr1	18522033	18522034	G	A	14535	proband	6	0.29	0.093177	-0.079748	1.601	intron_variant	.	.	.	.	.	.
chr1	18530629	18530630	G	T	14165	sibling	5	0.15	0.110925	-0.019489	2.338	intron_variant	.	.	.	.	.	.
chr1	18538537	18538538	G	A	13057	proband	3a	0.41	0.208198	0.119442	4.588	intron_variant	.	.	.	DHS_fetal_brain_enh	.	.
chr1	18543182	18543183	C	T	14275	sibling	5	0.29	0.093177	0.070346	3.770	intron_variant	.	.	.	.	.	.
chr1	18560217	18560218	C	G	12368	sibling	3a	0.9	0.26604	-0.022191	2.300	intron_variant	.	.	.	.	.	.
chr1	18568823	18568824	G	A	13951	proband	5	0.38	0.104804	-0.051288	1.921	intron_variant	.	.	.	.	.	.
chr1	18569637	18569638	T	C	13619	sibling	6	0.43	0.193113	0.105604	4.360	intron_variant	.	.	.	.	.	.
chr1	18575026	18575027	A	G	14327	sibling	6	0.29	0.093177	-0.067236	1.736	intron_variant	.	.	.	.	.	.
chr1	18580906	18580907	T	G	14680	proband	5	0.19	0.061047	0.037978	3.228	intron_variant	.	.	.	.	.	.
chr1	18581792	18581793	C	T	11172	sibling	5	0.23	0.063434	0.346829	7.793	intron_variant	.	.	.	.	.	.
chr1	18584015	18584016	C	T	12770	sibling	7	0.06	0.019278	-0.239433	0.549	intron_variant	.	.	.	.	.	.
chr1	18584412	18584413	G	A	14271	sibling	3a	0.44	0.141372	0.086828	4.047	intron_variant	.	.	.	.	.	.
chr1	18587675	18587676	C	T	11096	proband	5	0.23	0.073899	-0.243864	0.533	intron_variant	.	.	.	.	.	.
chr1	18590882	18590883	T	G	12409	proband	5	0.72	0.231336	-0.290209	0.389	intron_variant	.	.	.	.	.	.
chr1	18608616	18608617	C	T	14247	proband	5	0.34	0.093772	-0.143447	1.045	intron_variant	.	.	.	.	.	.
chr1	18615900	18615901	C	T	14686	proband	4	0.6	0.27942	-0.092738	1.470	intron_variant	.	.	.	.	.	.
chr1	18616939	18616940	C	A	11009	sibling	5	0.31	0.100967	-0.122427	1.205	intron_variant	.	.	.	.	.	.
chr1	18619122	18619123	T	C	11521	sibling	2b	0.64	0.205632	-0.004488	2.555	intron_variant	.	.	.	.	.	.
chr1	18645377	18645378	G	T	14419	sibling	5	0.35	0.112455	0.017018	2.888	intron_variant	.	.	.	.	.	.
chr1	18650449	18650450	G	A	12703	proband	5	0.08	0.023648	0.007558	2.739	intron_variant	.	.	.	.	.	.
chr1	18650896	18650897	C	A	14245	proband	4	0.84	0.581028	0.057078	3.547	intron_variant	.	.	.	DHS_fetal_brain_enh	.	.
chr1	18654278	18654279	T	A	13230	sibling	5	0.76	0.353932	-0.184813	0.791	intron_variant	.	.	.	.	.	.
chr1	18664892	18664893	G	T	13235	proband	5	0.23	0.045356	0.069524	3.756	intron_variant	.	.	.	.	.	.
chr1	18673544	18673545	C	T	13741	proband	5	0.44	0.197604	1.090522	13.84	intron_variant	.	.	.	.	.	.
chr1	18678559	18678560	G	C	12633	sibling	5	0.36	0.080352	0.066302	3.702	intron_variant	.	.	.	.	.	.
chr1	18690945	18690946	C	T	13613	proband	5	0.45	0.144585	-0.283906	0.407	intron_variant	.	.	.	.	.	.
chr1	18695361	18695362	G	A	12197	sibling	6	0.23	0.067988	-0.260854	0.476	intron_variant	.	.	.	.	.	.
chr1	18703820	18703821	G	A	11954	sibling	3a	0.69	0.136068	0.060359	3.602	intron_variant	.	.	.	.	.	.
chr1	18716042	18716043	G	C	13781	sibling	3a	0.57	0.183141	-0.172833	0.857	downstream_gene_variant	.	.	.	.	.	.
chr1	18731443	18731444	A	G	11510	sibling	4	0.37	0.118881	0.038817	3.242	intergenic_variant	.	.	.	.	.	.
chr1	18769139	18769140	C	T	13466	sibling	5	0.26	0.083538	-0.046742	1.977	intergenic_variant	.	.	.	.	.	.
chr1	18772950	18772951	C	T	11167	proband	3a	0.36	0.115668	0.987724	13.20	intergenic_variant	255	.	.	.	.	.
chr1	18798622	18798623	G	A	13951	proband	2b	0.74	0.218744	-0.601433	0.041	intergenic_variant	.	.	.	.	.	.
chr1	18813620	18813621	C	T	13866	proband	4	0.85	0.25126	0.656317	10.74	downstream_gene_variant	.	.	.	.	.	.
chr1	18821341	18821342	T	C	12923	proband	5	0.21	0.062076	-0.156502	0.956	intergenic_variant	.	.	.	.	.	.
chr1	18836828	18836829	G	A	12908	sibling	5	0.3	0.13473	-0.552426	0.059	upstream_gene_variant	.	.	.	.	.	.
chr1	18837278	18837279	C	T	14252	proband	6	0.12	0.035472	-0.504940	0.085	upstream_gene_variant	.	.	.	.	.	.
chr1	18843748	18843749	T	C	13346	proband	5	0.66	0.058542	0.023017	2.984	downstream_gene_variant	.	.	.	.	.	.
chr1	18848213	18848214	G	A	12840	proband	3a	0.58	0.186354	-0.436130	0.140	intergenic_variant	.	.	.	.	.	.
chr1	18849211	18849212	C	T	13206	sibling	5	0.3	0.09639	-0.237620	0.556	intergenic_variant	.	.	.	.	.	.
chr1	18857500	18857501	T	G	14696	sibling	4	0.68	0.37536	-0.157526	0.950	regulatory_region_variant	.	.	.	.	.	.
chr1	18873718	18873719	T	G	14081	sibling	5	0.23	0.103293	0.025489	3.024	regulatory_region_variant	.	.	.	.	.	.
chr1	18877092	18877093	G	A	12071	proband	5	0.53	0.238023	-0.657245	0.027	intergenic_variant	.	.	.	.	.	.
chr1	18904505	18904506	A	G	13620	sibling	4	0.55	0.16258	-0.088807	1.508	intergenic_variant	.	.	.	.	.	.
chr1	18911402	18911403	C	T	12853	sibling	2b	0.53	0.424318	-0.807548	0.008	regulatory_region_variant	.	.	.	DHS_fetal_brain_enh	.	.
chr1	18941496	18941497	G	C	12430	proband	7	0.01	0.003213	-0.555364	0.058	intergenic_variant	.	.	.	.	.	.
chr1	18951312	18951313	A	G	13781	proband	4	0.5	0.16065	-0.216996	0.639	intergenic_variant	.	.	.	.	.	.
chr1	18963097	18963098	G	C	11117	proband	4	0.72	0.168264	0.171135	5.405	intron_variant	.	.	.	.	.	.
chr1	18980806	18980807	G	C	11329	sibling	2b	0.64	0.122112	0.584049	10.14	intron_variant	.	.	.	.	.	.
chr1	19003541	19003542	G	A	11642	proband	4	0.29	0.047531	-0.286613	0.399	intron_variant	.	.	.	.	.	.
chr1	19011617	19011618	C	T	13307	proband	5	0.18	0.057834	-0.403515	0.176	intron_variant	.	.	.	.	.	.
chr1	19032419	19032420	G	A	11117	proband	2b	0.65	0.19838	1.973085	18.94	intron_variant	417	.	.	.	.	.
chr1	19032523	19032524	C	T	13077	sibling	4	0.57	0.185649	0.280440	6.956	intron_variant	.	.	.	.	.	.
chr1	19032699	19032700	A	T	14304	proband	5	0.23	0.063434	-0.131991	1.129	intron_variant	.	.	.	.	.	.
chr1	19034911	19034912	G	A	11918	proband	7	0.01	0.003213	-0.607540	0.039	intron_variant	.	.	.	.	.	.
chr1	19048990	19048991	C	T	12780	proband	4	0.73	0.370694	2.083496	20.2	intron_variant	578	.	.	.	.	.
chr1	19064096	19064097	C	T	12382	sibling	2b	0.4	0.20936	-0.435507	0.140	intron_variant	.	.	.	.	.	.
chr1	19075793	19075794	G	C	12821	sibling	3a	0.56	0.179928	-0.403584	0.176	downstream_gene_variant	.	.	.	.	.	.
chr1	19115523	19115524	C	G	12617	sibling	5	0.16	0.051408	-0.189604	0.766	intergenic_variant	.	.	.	.	.	.
chr1	19117308	19117309	C	T	13914	sibling	7	0.03	0.009639	-0.084909	1.548	intergenic_variant	.	.	.	.	.	.
chr1	19123328	19123329	G	A	13602	sibling	4	0.47	0.129626	0.189353	5.683	intergenic_variant	.	.	.	.	.	.
chr1	19131809	19131810	C	T	14686	proband	4	0.4	0.2208	1.791572	17.39	regulatory_region_variant	401	.	.	.	.	.
chr1	19140617	19140618	T	G	13946	sibling	5	0.53	0.170289	-0.059171	1.827	intergenic_variant	.	.	.	.	.	.
chr1	19148535	19148536	C	G	12010	sibling	5	0.18	0.057834	0.383095	8.205	intergenic_variant	.	.	.	.	.	.
chr1	19149538	19149539	T	C	12460	proband	5	0.18	0.053208	-0.086576	1.531	intergenic_variant	.	.	.	.	.	.
chr1	19153392	19153393	C	A	13784	proband	2b	0.39	0.125307	-0.403397	0.177	intergenic_variant	.	.	.	.	.	.
chr1	19162559	19162560	T	C	13736	proband	5	0.26	0.083538	0.109492	4.425	downstream_gene_variant	.	.	.	.	.	.
chr1	19178896	19178897	A	G	14155	proband	5	0.09	0.028917	0.140988	4.935	intron_variant	.	.	.	.	.	.
chr1	19183635	19183636	G	A	12405	sibling	5	0.31	0.099603	-0.201821	0.706	intron_variant	.	.	.	.	.	.
chr1	19187496	19187497	C	T	13945	proband	5	0.77	0.247401	-0.405565	0.174	intron_variant	.	.	.	.	.	TAS1R2
chr1	19189513	19189514	G	A	12401	sibling	5	0.34	0.109242	0.466142	9.062	intron_variant	.	.	.	.	.	.
chr1	19193372	19193373	G	A	12603	proband	4	0.26	0.083538	-0.477244	0.104	intron_variant	.	.	.	.	.	.
chr1	19203969	19203970	C	T	11485	sibling	4	0.74	0.511858	0.882650	12.47	synonymous_variant	468	.	.	.	.	.
chr1	19206366	19206367	G	A	11909	proband	2b	0.57	0.421515	-0.092733	1.470	intron_variant	.	.	.	DHS_fetal_brain_enh	.	.
chr1	19217782	19217783	G	A	14601	sibling	2b	0.56	0.260792	-0.231597	0.579	intron_variant	.	.	.	.	.	.
chr1	19231775	19231776	A	G	13660	proband	4	0.22	0.098802	0.124515	4.670	3_prime_UTR_variant	.	.	.	.	.	.
chr1	19240462	19240463	C	A	11251	proband	5	0.4	0.17964	-0.286731	0.399	intron_variant	.	.	.	.	.	.
chr1	19250892	19250893	G	C	12864	proband	4	0.83	0.649558	0.211508	6.010	intron_variant	.	.	.	.	.	.
chr1	19251315	19251316	T	G	11526	sibling	5	0.5	0.291	-0.055408	1.872	intron_variant	.	.	.	.	.	.
chr1	19262063	19262064	G	A	13540	proband	3a	0.54	0.242514	0.636986	10.58	intron_variant	.	.	.	.	.	.
chr1	19273654	19273655	C	T	13040	proband	4	0.4	0.31304	0.024290	3.004	intron_variant	.	.	.	.	.	.
chr1	19285929	19285930	C	G	13580	sibling	5	0.22	0.070686	-0.161572	0.924	upstream_gene_variant	.	.	.	.	.	.
chr1	19290124	19290125	T	A	11922	sibling	3a	0.49	0.157437	0.127295	4.715	intergenic_variant	.	.	.	.	.	.
chr1	19292762	19292763	C	A	13948	sibling	4	0.61	0.136152	0.146453	5.022	intergenic_variant	.	.	.	.	.	.
chr1	19314724	19314725	A	G	11868	sibling	5	0.26	0.083538	-0.432395	0.143	intergenic_variant	.	.	.	.	.	.
chr1	19315907	19315908	C	T	12646	sibling	2b	0.67	0.184786	1.174159	14.30	intergenic_variant	248	.	.	.	.	.
chr1	19322552	19322553	C	G	12938	sibling	5	0.22	0.065032	-0.108540	1.323	intergenic_variant	.	.	.	.	.	.
chr1	19326053	19326054	A	C	13514	sibling	4	0.32	0.23664	-0.090818	1.488	intergenic_variant	.	.	.	.	.	.
chr1	19332769	19332770	C	G	11611	sibling	3a	0.9	0.28917	0.036675	3.207	intergenic_variant	.	.	.	.	.	.
chr1	19338999	19339000	G	C	13576	sibling	4	0.82	0.656492	0.092972	4.150	regulatory_region_variant	.	.	.	.	.	.
chr1	19365135	19365136	G	A	12853	proband	5	0.43	0.23736	0.212261	6.021	intergenic_variant	.	.	.	.	.	.
chr1	19372156	19372157	C	T	13093	sibling	2b	0.37	0.266696	0.063486	3.654	regulatory_region_variant	.	.	.	.	.	.
chr1	19403197	19403198	C	A	12499	sibling	5	0.08	0.021136	-0.097956	1.420	intron_variant	.	.	.	.	.	.
chr1	19405792	19405793	G	A	13120	proband	3a	0.37	0.097199	-0.097671	1.422	non_coding_transcript_exon_variant	.	.	.	.	.	.
chr1	19406062	19406063	G	A	14401	sibling	5	0.51	0.167331	0.508463	9.461	non_coding_transcript_exon_variant	.	.	.	.	.	.
chr1	19417481	19417482	C	T	11277	proband	5	0.16	0.042272	-0.699036	0.019	intron_variant	.	.	.	.	.	.
chr1	19421188	19421189	G	A	12804	proband	4	0.4	0.21732	0.318567	7.452	intron_variant	.	.	.	.	.	.
chr1	19439344	19439345	C	T	13709	sibling	3a	0.47	0.123469	4.463224	33	missense_variant	504	.	probably_damaging(0.984)	.	.	.
chr1	19453083	19453084	G	A	13058	sibling	5	0.55	0.144485	0.636640	10.58	synonymous_variant	513	.	.	.	.	.
chr1	19460786	19460787	G	A	14484	sibling	5	0.38	0.100396	-0.254310	0.497	intron_variant	.	.	.	.	.	.
chr1	19477874	19477875	A	G	12891	proband	5	0.55	0.180455	-0.000991	2.608	non_coding_transcript_exon_variant	.	.	.	.	.	.
chr1	19480841	19480842	G	C	12906	sibling	6	0.37	0.097199	0.470936	9.109	intron_variant	.	.	.	.	.	.
chr1	19481532	19481533	C	T	13118	proband	5	0.12	0.065196	4.028732	28.3	missense_variant	525	.	probably_damaging(0.972)	.	.	.
chr1	19481701	19481702	T	A	14037	proband	5	0.18	0.047286	-0.137950	1.084	intron_variant	.	.	.	.	.	.
chr1	19486382	19486383	T	C	13947	proband	5	0.45	0.118215	-0.233329	0.572	intron_variant	.	.	.	.	.	.
chr1	19486798	19486799	C	T	13063	sibling	5	0.48	0.126096	0.225442	6.210	intron_variant	.	.	.	.	.	.
chr1	19494471	19494472	C	T	13567	proband	5	0.5	0.13135	-0.111975	1.293	intron_variant	.	.	.	.	.	.
chr1	19508201	19508202	C	T	13191	proband	5	0.41	0.108322	-0.576506	0.050	intron_variant	.	.	.	.	.	.
chr1	19522968	19522969	T	C	12902	proband	3a	0.42	0.137802	0.008372	2.751	intron_variant	.	.	.	.	.	.
chr1	19553228	19553229	T	C	14640	proband	3a	0.54	0.141858	0.229000	6.260	intron_variant	.	.	.	.	.	.
chr1	19554465	19554466	G	A	14675	sibling	5	0.16	0.042272	0.117611	4.558	intron_variant	.	.	.	.	.	.
chr1	19555391	19555392	A	G	13890	sibling	5	0.54	0.142668	0.063542	3.655	intron_variant	.	.	.	.	.	.
chr1	19568410	19568411	T	C	12541	proband	4	0.35	0.114835	0.285030	7.017	intron_variant	.	.	.	.	.	.
chr1	19576189	19576190	A	G	13195	proband	2b	0.42	0.110334	0.198345	5.818	intron_variant	.	.	.	.	.	.
chr1	19592137	19592138	A	T	11305	sibling	4	0.7	0.18494	-0.637984	0.031	downstream_gene_variant	.	.	.	.	.	.
chr1	19594130	19594131	C	T	12618	sibling	5	0.15	0.04434	-0.226602	0.599	intron_variant	.	.	.	.	.	.
chr1	19608330	19608331	C	T	14372	proband	3a	0.69	0.182298	-0.432798	0.143	downstream_gene_variant	.	.	.	.	.	.
chr1	19623489	19623490	G	C	14459	proband	3a	0.37	0.097754	-0.237345	0.557	upstream_gene_variant	.	.	.	.	.	.
chr1	19626618	19626619	C	G	14075	sibling	4	0.28	0.102508	-0.185036	0.790	downstream_gene_variant	.	.	.	.	.	.
chr1	19632149	19632150	C	T	12021	sibling	5	0.29	0.076618	0.121750	4.626	intron_variant	.	.	.	.	.	.
chr1	19646285	19646286	A	G	14315	sibling	6	0.22	0.058124	-0.354341	0.250	intron_variant	.	.	.	.	.	.
chr1	19666932	19666933	G	C	11834	proband	2b	0.36	0.213336	-0.101487	1.387	intron_variant	.	.	.	.	.	.
chr1	19670096	19670097	C	T	11646	proband	4	0.46	0.279404	-0.087592	1.520	intron_variant	.	.	.	.	.	.
chr1	19725781	19725782	C	T	11156	proband	4	0.53	0.267226	-0.022885	2.290	intron_variant	.	.	.	.	.	.
chr1	19737726	19737727	T	A	11504	proband	7	0.03	0.013473	-0.461027	0.117	intron_variant	.	.	.	.	.	.
chr1	19754827	19754828	C	T	13857	sibling	7	0.01	0.004491	-0.376292	0.214	intron_variant	.	.	.	.	.	.
chr1	19759338	19759339	A	G	11327	proband	5	0.11	0.051227	0.214037	6.047	intron_variant	.	.	.	.	.	.
chr1	19771519	19771520	A	C	11808	sibling	4	0.6	0.27942	-0.071660	1.687	intron_variant	.	.	.	.	.	.
chr1	19778192	19778193	C	T	14185	proband	7	0.23	0.107111	-0.108326	1.325	intron_variant	.	.	.	DHS_fetal_brain_enh	.	.
chr1	19785656	19785657	G	C	13881	sibling	4	0.19	0.088483	-0.422603	0.154	intron_variant	.	.	.	.	.	.
chr1	19789258	19789259	T	C	14081	proband	4	0.64	0.298048	0.204797	5.912	intron_variant	.	.	.	.	.	.
chr1	19794335	19794336	G	A	13306	sibling	4	0.61	0.284077	0.776683	11.69	intron_variant	.	.	.	.	.	.
chr1	19840870	19840871	C	T	11117	sibling	4	0.7	0.20692	0.074545	3.841	downstream_gene_variant	.	.	.	.	.	.
chr1	19844514	19844515	G	A	14296	proband	6	0.13	0.041769	-0.119961	1.225	intergenic_variant	.	.	.	.	.	.
chr1	19850218	19850219	G	A	12412	proband	5	0.39	0.115284	-0.106733	1.339	intergenic_variant	.	.	.	.	.	.
chr1	19852969	19852970	T	C	14598	proband	2b	0.42	0.124152	-0.151517	0.989	intergenic_variant	.	.	.	.	.	.
chr1	19868980	19868981	A	G	14601	sibling	7	0.07	0.020692	-0.042691	2.027	intergenic_variant	.	.	.	.	.	.
chr1	19896747	19896748	C	T	13865	proband	5	0.48	0.141888	-0.176569	0.836	intergenic_variant	.	.	.	.	.	.
chr1	19922126	19922127	G	A	13496	proband	5	0.61	0.307562	0.345574	7.778	intron_variant	.	.	.	.	.	MINOS1-NBL1
chr1	19956630	19956631	G	A	14379	proband	5	0.17	0.044914	0.020390	2.941	intron_variant	.	.	.	.	.	.
chr1	19986690	19986691	C	T	12931	sibling	4	0.55	0.3036	0.103535	4.326	downstream_gene_variant	.	.	.	.	.	.
chr1	20009871	20009872	G	C	12324	sibling	5	0.28	0.076608	2.047700	19.70	synonymous_variant	407	.	.	.	.	.
chr1	20025299	20025300	T	C	12664	sibling	4	0.67	0.215271	0.417738	8.576	intron_variant	.	.	.	.	.	.
chr1	20039916	20039917	G	C	11463	proband	4	0.51	0.133977	0.142872	4.965	intron_variant	.	.	.	.	.	.
chr1	20039945	20039946	T	C	14607	sibling	4	0.52	0.136604	0.125201	4.682	intron_variant	.	.	.	.	.	.
[truncated: 264,866 more rows]
